# Supplementary material for: Quantitative trait loci analysis and genome-wide comparison for silique related traits in Brassica napus
Source: BMC Plant Biol. 2016 Mar 22;16:71. doi: 10.1186/s12870-016-0759-7 (PMC4802616; doi:10.1186/s12870-016-0759-7)
Supplement: Additional file 1: — Mean value and phenotypic variation of the seven silique traits of KN population in 3/4 microenvironments. (XLSX 14 kb) [file 12870_2016_759_MOESM1_ESM.xlsx]

## Sheet: Sheet1
Additional file 1. Mean value and phenotypic variation of the seven silique traits of KN population in 3/4 microenvironments.
SL (cm)a		10DLb	11DL	12DL	13WH
KenC-8	Meanc	7.4	7.9 ± 0.26	6.6 ± 0.07	5.35 ± 0.05
N53-2	Mean	7	8.6 ± 0.37	7.4 ± 0.50	5.0 ± 0.34
DH	Mean	6.8 ± 0.79	7.2 ± 0.75	7.1 ± 1.01	5.0 ± 0.50
Range	Min-Max	2.9-9.7	2.7-11.8	1.9-10.0	2.2-8.5
Kurtosis		2.36	4.57	2.8	1.62
Skewness		-0.64	-0.27	3.1	0.11
SB (mm) a		10DL	11DL	12DL	13WH
KenC-8	Mean	4.8	5.2 ± 0.04	4.5 ± 0.06
N53-2	Mean	5.5	5.6 ± 0.06	4.9 ± 0.10
DH	Mean	5.3 ± 0.30	5.2 ± 0.33	4.8 ± 0.37
Range	Min-Max	3.3-6.9	2.8-6.7	1.3-6.1
Kurtosis		0.66	1.42	3.72
Skewness		-0.12	-0.33	-1.16
ST(mm) a		10DL	11DL	12DL	13WH
KenC-8	Mean	3.5	3.8 ± 0.11	3.4 ± 0.09
N53-2	Mean	3.3	3.8 ± 0.17	3.1 ± 0.02
DH	Mean	3.6 ± 0.10	3.6 ± 0.11	3.3 ± 0.13
Range	Min-Max	2.5-4.8	2.4-4.5	1.2-4.2
Kurtosis		1.13	0.76	4.38
Skewness		-0.01	-0.1	-1.04
SPS a		10DL	11DL	12DL	13WH
KenC-8	Mean	20.6	23.0 ± 5.5	18.2 ± 13.7	13.5 ± 0.98
N53-2	Mean	21.2	28.4 ± 15.3	28.4 ± 11.3	21.08 ± 106.83
DH	Mean	19.9 ± 33.13	23 ± 29.22	22.7 ± 40.16	15.56 ± 16.52
Range	Min-Max	1.8-37.4	0.6-39.0	1.2-40.4	1.2-31.2
Kurtosis		0.58	1.17	0.62	-0.01
Skewness		0.01	-0.7	-0.44	0.11
SV (mL) a		10DL	11DL	12DL	13WH
KenC-8	Mean	0.76	0.8 ± 0.02	0.6 ± 0.01
N53-2	Mean	1.04	0.9 ± 0.01	0.7 ± 0.01
DH	Mean	0.7 ± 0.03	0.8 ± 0.03	0.7 ± 0.04
Range	Min-Max	0.2-1.24	0.2-1.7	0.1-1.6
Kurtosis		0.2	2.16	2.59
Skewness		0.13	0.62	0.39
SD a		10DL	11DL	12DL	13WH
KenC-8	Mean	2.78	2.9±0.15	2.7±0.02	2.5±0.08
N53-2	Mean	3.05	3.3±0.31	3.9±0.02	3.9±4.18
DH	Mean	2.9±0.46	3.3±0.39	3.2±0.50	3.1±0.45
Range	Min-Max	0.5-4.6	0.2-5.1	0.6-5.1	0.3-6.5
Kurtosis		0.81	2.2	1.28	0.12
Skewness		-0.56	-0.78	-0.72	0.06
TSW (g) a		10DL	11DL	12DL	13WH
KenC-8	Mean	3.72 ± 0.09	3.34 ± 0.19	3.00 ± 0.24
N53-2	Mean	4.02 ± 0.08	3.47 ± 0.22	3.33 ± 0.01
DH	Mean	3.76 ± 0.30	3.32 ± 0.28	3.31 ± 0.26
Range	Min-Max	1.01-5.58	1.66-5.89	1.65-5.91
Kurtosis		0.18	-0.12	2.68
Skewness		-0.04	0.02	0.84
a The seven silique evaluated in 3/4 microenvironments
b The number indicates the year and the letters indicate location
c Mean value ± SE.
