# Supplementary material for: Quantitative trait loci analysis and genome-wide comparison for silique related traits in Brassica napus
Source: BMC Plant Biol. 2016 Mar 22;16:71. doi: 10.1186/s12870-016-0759-7 (PMC4802616; doi:10.1186/s12870-016-0759-7)
Supplement: Additional file 5: — Detailed information of unique QTLs associated with the seven silique traits in KN population. (XLSX 37 kb) [file 12870_2016_759_MOESM5_ESM.xlsx]

## Sheet: Unique QTLs
Additional file 5：Detailed information of unique QTLs associated with the seven silique traits in KN population.
Unique QTLs			Consensus QTLs
QTLs	Position	CI	QTLs	Position	CI	chromosome	A LOD	A Additiveb	A PVE	Traits	Environmens
uqA1	53.21	41-62.9	cqSPS-A1	53.21	41-62.9	A1	3.15735	0.9363	4.6931	SPS	13WH
uqA2-1	3.21	0.0-22.2	cqSB-A2	3.21	0-22.2	A2	3.01413	-0.1027	3.4429	SB	10DL
uqA2-2	34.31	31.6-37.0	cqSW-A2-1	34.31	31.6-37.0	A2	4.50926	0.1194	5.5504	TSW	10DL
uqA2-3	37.61	37.0-39.9	cqSW-A2-2	37.61	37.0-39.9	A2	3.09442	0.0908	3.8733	TSW	12DL
uqA2-4	44.98	39.38-50.58	cqSW-A2-3	43.01	39.9-53.9	A2	4.23801	0.1203	5.5043	TSW	10DL
			cqSPS-A2	48.51	39.3-58	A2	3.09	-1.5085	5.5169	SPS	12DL
uqA2-5	64.11	60.2-74.3	cqSW-A2-4	64.11	60.2-74.3	A2	8.51074	-0.2619	12.0985	TSW	12GS
uqA2-6	89.91	71.9-102.7	cqSW-A2-5	89.91	71.9-102.7	A2	2.98375	0.1194	4.5711	TSW	08DL
uqA3-1	22.61	14.4-29.8	cqSW-A3-1	22.61	14.4-29.8	A3	6.37112	-0.2283	9.1356	TSW	12GS
uqA3-2	34.57	31.41-37.73	cqSW-A3-2	33.81	29.8-36.4	A3	5.58775	-0.2231	8.346	TSW	12GS
			cqSB-A3-1	43.11	29.6-51.6	A3	3.23764	0.1258	4.2387	SB	11DL
uqA3-3	104.51	92.8-113.3	cqSW-A3-3	104.51	92.8-113.3	A3	3.71721	0.1769	9.0709	TSW	11GS
uqA3-4	138.96	136.96-141.62	cqSB-A3-2	136.91	126.8-139.4	A3	3.91034	0.133	4.7617	SB	12DL
			cqSV-A3	136.91	125.9-140.1	A3	3.59135	0.0413	4.7877	SV	12DL
			cqST-A3-1	139.41	136.9-141.3	A3	7.35413	0.1038	9.1308	ST	11DL
uqA3-5	142.31	141.8-147.7	cqSB-A3-3	142.31	141.8-147.7	A3	3.83439	0.1344	4.6515	SB	12DL
uqA3-6	149.31	145.7-151.3	cqST-A3-2	149.31	145.7-151.3	A3	3.24849	0.0814	4.8881	ST	12DL
uqA4-1	54.51	54.3-54.9	cqSB-A4	54.51	54.3-54.9	A4	4.12083	0.1339	5.1758	SB	10DL
uqA4-2	56.31	54.11-58.5	cqSW-A4	56.31	54.11-58.5	A4	3.20509	0.11	4.08	TSW	08DL/09DL
uqA5-1	11.75	8.76-14.73	cqSV-A5-1	8.78	2.76-14.81	A5	6.42754	-0.0549	7.5	SV	10DL/11DL
			cqST-A5-1	9.11	1-18.1	A5	6.08468	-0.0972	7.518	ST	11DL
			cqSL-A5-1	13.41	11.4-18.9	A5	8.09193	-0.2971	11.0352	SL	10DL
uqA5-2	26.53	23.94-29.12	cqSL-A5-2	26.4	23.25-29.56	A5	6.01	-0.25	8.59	SL	10DL/11DL/13WH
			cqSV-A5-2	26.81	20.8-29.9	A5	3.9928	-0.0407	5.2594	SV	10DL
uqA5-3	50.43	47.11-53.75	cqSPS-A5	48.81	45.4-54.6	A5	3.45898	-0.9877	5.4723	SPS	13WH
			cqST-A5-2	52.21	48.8-58.4	A5	4.49407	0.0869	6.2053	ST	11DL
uqA6-1	41.33	37.59-45.06	cqSL-A6-1	41.33	37.59-45.06	A6	5.41	-0.25	9.82	SL	10DL/13WH
uqA6-2	50.78	49.38-52.18	cqSV-A6-1	47.71	37.4-52.2	A6	2.73203	-0.0351	3.4712	SV	11DL
			cqSV-A6-2	50.9	49.47-52.33	A6	3.33095	-0.0351	3.82	SV	10DL/12DL
uqA6-3	56.2	53.84-58.55	cqSV-A6-3	56.2	53.47-58.92	A6	2.59532	-0.0322	3.38	SV	10DL/11DL
			cqSB-A6-1	56.21	54.9-64.3	A6	4.25971	-0.1328	5.6207	SB	10DL
uqA6-4	69.31	67.31-71.3	cqSB-A6-2	69.31	67.31-71.3	A6	5.75701	-0.14	5.91	SB	10DL/12DL
uqA6-5	76.62	72.08-81.16	cqSL-A6-2	75.11	65.8-78.3	A6	4.52879	0.2453	5.7783	SL	11DL
			cqSB-A6-3	78.31	71.1-84.3	A6	5.81126	-0.1473	7.1559	SB	10DL
uqA6-6	86.35	80.50-92.21	cqST-A6	82.31	69.3-93.4	A6	3.0814	-0.0664	3.8974	ST	11DL
			cqSL-A6-3	87.61	78.3-91.7	A6	4.32047	0.2185	5.6304	SL	11DL
uqA6-7	95.21	93.4-114.2	cqSL-A6-4	95.21	93.4-114.2	A6	2.93601	0.1675	3.4301	SL	11DL
uqA7-1	2.91	0-7	cqSB-A7-1	2.91	0-7	A7	3.51974	0.1134	4.2147	SB	10DL
uqA7-2	14.22	10.92-17.53	cqSB-A7-2	14.15	10.51-17.79	A7	5.75267	0.14	5.69	SB	10DL/11DL
			cqSW-A7-1	14.61	8.2-24.1	A7	4.2532	0.1045	4.784	TSW	09DL
uqA7-3	114.65	111.12-118.18	cqSW-A7-2	114.65	111.12-118.18	A7	5.28829	0.16	10.51	TSW	09DL/10DL/11DL/12DL
uqA7-4	126.11	122.1-127.5	cqSW-A7-3	126.11	122.1-127.5	A7	4.55049	0.1205	6.8602	TSW	12DL
uqA9-1	5.41	0-17.9	cqSW-A9-1	5.41	0-17.9	A9	3.65862	-0.1935	12.0556	TSW	10GS
uqA9-2	38.01	29.6-44.7	cqST-A9-1	38.01	29.6-44.7	A9	7.36715	-0.1026	10.4104	ST	10DL
uqA9-3	68.32	64.94-71.70	cqSB-A9	64.61	50.6-68.9	A9	4.99751	-0.1548	6.6917	SB	11DL
			cqST-A9-2	68.91	61.3-69.2	A9	5.74833	-0.0968	7.1487	ST	11DL
			cqSW-A9-2	68.91	50.5-69.2	A9	2.99677	-0.1354	4.6475	TSW	08DL
uqA10-1	5.31	0-10.9	cqSW-A10-1	5.31	0-10.9	A10	3.08574	-0.1692	4.1222	TSW	12GS
uqA10-2	14.01	10.9-14.7	cqSW-A10-2	14.01	10.9-14.7	A10	2.89044	-0.1732	3.8106	TSW	12GS
uqA10-3	46.61	34.1-60.4	cqST-A10	46.61	34.1-60.4	A10	3.13782	-0.0696	4.1843	ST	10DL
uqC1-1	0.01	0-10.8	cqSL-C1	0.01	0-10.8	C1	2.59532	0.1438	3.6785	SL	13WH
uqC1-2	66.68	64.83-68.54	cqSW-C1-1	66.68	64.83-68.54	C1	10.1578	-0.17	10.66	TSW	08DL/09DL/10DL/11DL
uqC1-3	75.65	74.64-76.66	cqSW-C1-2	75.65	74.64-76.66	C1	7.61887	-0.15	8.22	TSW	08DL/10DL/11DL/12DL
uqC1-4	77.91	75.9-79.3	cqSV-C1	77.91	75.9-79.3	C1	3.37652	-0.0399	4.3571	SV	11DL
uqC4	27.41	18.4-28.7	cqSD-C4	27.41	18.4-28.7	C4	3.03366	0.1463	4.3555	SD	10DL
uqC5-1	21.97	12.62-31.33	cqSW-C5	21.97	12.62-31.33	C5	4.51794	0.05	9.84	TSW	10GS/12GS
uqC5-2	70.51	69.1-79.5	cqSL-C5	70.51	69.1-79.5	C5	3.81269	0.1912	4.6752	SL	11DL
uqC6-1	57.57	56.52-58.63	cqSV-C6-1	55.31	54.8-60.7	C6	6.19752	0.0499	7.5866	SV	10DL
			cqSL-C6-1	57.02	54.85-59.19	C6	4.32	0.28	6.51	SL	10DL/11DL/12DL
			cqSPS-C6-1	57.31	55.2-59.3	C6	6.07817	2.1228	9.8178	SPS	12DL
			cqSW-C6-1	58.89	57.17-60.61	C6	4.3834	0.15	6.4	TSW	08DL/09DL
uqC6-2	61.58	60.73-62.44	cqST-C6-1	60.71	55.6-62.7	C6	4.83693	0.0912	5.8282	ST	11DL
			cqSB-C6-1	61.43	60.47-62.39	C6	8.92304	0.22	11.92	SB	10DL/11DL/12DL
			cqSL-C6-2	62.71	60.7-65	C6	3.75844	0.3826	6.3498	SL	12DL
uqC6-3	67.1	66.5-67.7	cqSV-C6-2	65.71	61.7-68.6	C6	5.71144	0.0598	8.1453	SV	12DL
			cqSD-C6-1	66.21	64.2-67.8	C6	3.11612	0.1473	4.4688	SD	11DL
			cqSW-C6-2	67.2	66.46-67.95	C6	4.68937	0.16	7.46	TSW	08DL/09DL
			cqST-C6-2	67.21	65-68.6	C6	3.92987	0.0803	4.7414	ST	11DL
			cqSL-C6-3	67.81	67.2-71	C6	5.80258	0.2608	7.3666	SL	11DL
uqC6-4	70.43	69.96-70.90	cqSPS-C6-2	69.41	69.3-71.0	C6	6.73785	2.1622	9.2587	SPS	12DL
			cqSD-C6-2	70.02	68.52-71.52	C6	2.97941	0.169	5.22	SD	11DL/12DL
			cqSV-C6-3	70.16	67.97-72.34	C6	8.43913	0.062	9.6	SV	10DL/11DL/12DL
			cqSB-C6-2	70.59	68.69-72.5	C6	9.50894	0.22	12.24	SB	10DL/11DL/12DL
			cqSPS-C6-3	71.01	70.22-71.8	C6	2.86657	0.67	7.14	SPS	11DL/12DL/13WH
			cqST-C6-3	71.31	69.95-72.66	C6	3.00979	0.08	4.92	ST	11DL/12DL
			cqSW-C6-3	75.41	71.4-81.2	C6	4.15338	0.1189	5.3168	TSW	09DL
uqC6-5	85.11	77.1-87.1	cqSV-C6-4	85.11	77.1-87.1	C6	6.19752	0.0517	8.2542	SV	10DL
uqC7	29.11	26.4-49.6	cqSB-C7	29.11	26.4-49.6	C7	3.22462	0.1142	4.0953	SB	10DL
uqC8-1	45.48	42.9-48.06	cqSW-C8-1	45.48	42.9-48.06	C8	3.44379	0.12	4.87	TSW	10DL/11DL
uqC8-2	53.51	50.5-55.5	cqSW-C8-2	53.51	50.5-55.5	C8	3.35482	0.1206	4.9146	TSW	11DL
uqC9-1	17.33	15.62-19.04	cqSW-C9-1	16.61	14.62-18.59	C9	3.67815	-0.16	9.74	TSW	09DL/10GS
			cqSD-C9-1	19.41	18.6-25.3	C9	4.6221	0.2743	6.7059	SD	10DL
uqC9-2	26.06	21.57-30.55	cqSD-C9-2	25.11	19.4-40.2	C9	2.87091	0.1569	5.1745	SD	13WH
			cqSW-C9-2	25.11	19.4-36.4	C9	4.28141	-0.1112	5.3039	TSW	09DL
			cqST-C9-1	26.29	19.22-33.37	C9	4.43331	-0.085	6.87	ST	10DL
			cqST-C9-2	28.71	19.4-44	C9	2.82534	-0.0638	3.2569	ST	11DL

## Sheet: pleiotropic unique QTL
Name	Chr.	Traita	Positionb	CI.c
uqA2-4	A2	SPS/SW	44.98	39.38-50.58
uqA3-2	A3	SB/SW	34.57	31.41-37.73
uqA3-4	A3	SB/SV/ST	138.96	136.96-141.62
uqA5-1	A5	SV/ST/SL	11.75	8.76-14.73
uqA5-2	A5	SV/SL	26.53	23.94-29.12
uqA5-3	A5	ST/SPS	50.43	47.11-53.75
uqA6-3	A6	SV/SB	56.2	53.84-58.55
uqA6-5	A6	SL/SB	76.62	72.08-81.16
uqA6-6	A6	SL/ST	86.35	80.50-92.21
uqA7-2	A7	SB/SW	14.22	10.91-17.53
uqA9-3	A9	SB/ST/SW	68.32	64.94-71.70
uqC6-1	C6	SV/SL/SW/SPS	57.57	56.52-58.63
uqC6-2	C6	ST/SB/SL	61.58	60.73-62.44
uqC6-3	C6	SV/SD/SW/ST/SL	67.1	66.50-67.70
uqC6-4	C6	SPS/SD/SV/SB/ST/SW	70.43	69.96-70.90
uqC9-1	C9	SW/SD	17.33	15.62-19.04
uqC9-2	C9	SD/SW/ST	26.06	21.57-30.55

## Sheet: Sheet3
mapName	name	chromosome	trait	lodscore	r2	SIM	position	from	to
myMap	cqSPS-A1	1	cqSPS-A1	3.15735	4.6931	N	53.21	41	62.9
myMap	cqSB-A2	2	cqSB-A2	3.01413	3.4429	N	3.21	0	22.2
myMap	cqSW-A2-1	2	cqSW-A2-1	4.50926	5.5504	N	34.31	31.6	37
myMap	cqSW-A2-2	2	cqSW-A2-2	3.09442	3.8733	N	37.61	37	39.9
myMap	cqSW-A2-3	2	cqSW-A2-3	4.23801	5.5043	N	43.01	39.9	53.9
myMap	cqSPS-A2	2	cqSPS-A2	3.09	5.5169	N	48.51	39.3	58
myMap	cqSW-A2-4	2	cqSW-A2-4	8.51074	12.0985	N	64.11	60.2	74.3
myMap	cqSW-A2-5	2	cqSW-A2-5	2.98375	4.5711	N	89.91	71.9	102.7
myMap	cqSW-A3-1	3	cqSW-A3-1	6.37112	9.1356	N	22.61	14.4	29.8
myMap	cqSW-A3-2	3	cqSW-A3-2	5.58775	8.346	N	33.81	29.8	36.4
myMap	cqSB-A3-1	3	cqSB-A3-1	3.23764	4.2387	N	43.11	29.6	51.6
myMap	cqSW-A3-3	3	cqSW-A3-3	3.71721	9.0709	N	104.51	92.8	113.3
myMap	cqSB-A3-2	3	cqSB-A3-2	3.91034	4.7617	N	136.91	126.8	139.4
myMap	cqSV-A3	3	cqSV-A3	3.59135	4.7877	N	136.91	125.9	140.1
myMap	cqST-A3-1	3	cqST-A3-1	7.35413	9.1308	N	139.41	136.9	141.3
myMap	cqSB-A3-3	3	cqSB-A3-3	3.83439	4.6515	N	142.31	141.8	147.7
myMap	cqST-A3-2	3	cqST-A3-2	3.24849	4.8881	N	149.31	145.7	151.3
myMap	cqSB-A4	4	cqSB-A4	4.12083	5.1758	N	54.51	54.3	54.9
myMap	cqSW-A4	4	cqSW-A4	3.20509	4.08	N	56.31	54.11	58.5
myMap	cqSV-A5-1	5	cqSV-A5-1	6.42754	7.5	N	8.78	2.76	14.81
myMap	cqST-A5-1	5	cqST-A5-1	6.08468	7.518	N	9.11	1	18.1
myMap	cqSL-A5-1	5	cqSL-A5-1	8.09193	11.0352	N	13.41	11.4	18.9
myMap	cqSL-A5-2	5	cqSL-A5-2	6.01	8.59	N	26.4	23.25	29.56
myMap	cqSV-A5-2	5	cqSV-A5-2	3.9928	5.2594	N	26.81	20.8	29.9
myMap	cqSPS-A5	5	cqSPS-A5	3.45898	5.4723	N	48.81	45.4	54.6
myMap	cqST-A5-2	5	cqST-A5-2	4.49407	6.2053	N	52.21	48.8	58.4
myMap	cqSL-A6-1	6	cqSL-A6-1	5.41	9.82	N	41.33	37.59	45.06
myMap	cqSV-A6-1	6	cqSV-A6-1	2.73203	3.4712	N	47.71	37.4	52.2
myMap	cqSV-A6-2	6	cqSV-A6-2	3.33095	3.82	N	50.9	49.47	52.33
myMap	cqSV-A6-3	6	cqSV-A6-3	2.59532	3.38	N	56.2	53.47	58.92
myMap	cqSB-A6-1	6	cqSB-A6-1	4.25971	5.6207	N	56.21	54.9	64.3
myMap	cqSB-A6-2	6	cqSB-A6-2	5.75701	5.91	N	69.31	67.31	71.3
myMap	cqSL-A6-2	6	cqSL-A6-2	4.52879	5.7783	N	75.11	65.8	78.3
myMap	cqSB-A6-3	6	cqSB-A6-3	5.81126	7.1559	N	78.31	71.1	84.3
myMap	cqST-A6	6	cqST-A6	3.0814	3.8974	N	82.31	69.3	93.4
myMap	cqSL-A6-3	6	cqSL-A6-3	4.32047	5.6304	N	87.61	78.3	91.7
myMap	cqSL-A6-4	6	cqSL-A6-4	2.93601	3.4301	N	95.21	93.4	114.2
myMap	cqSB-A7-1	7	cqSB-A7-1	3.51974	4.2147	N	2.91	0	7
myMap	cqSB-A7-2	7	cqSB-A7-2	5.75267	5.69	N	14.15	10.51	17.79
myMap	cqSW-A7-1	7	cqSW-A7-1	4.2532	4.784	N	14.61	8.2	24.1
myMap	cqSW-A7-2	7	cqSW-A7-2	5.28829	10.51	N	114.65	111.12	118.18
myMap	cqSW-A7-3	7	cqSW-A7-3	4.55049	6.8602	N	126.11	122.1	127.5
myMap	cqSW-A9-1	9	cqSW-A9-1	3.65862	12.0556	N	5.41	0	17.9
myMap	cqST-A9-1	9	cqST-A9-1	7.36715	10.4104	N	38.01	29.6	44.7
myMap	cqSB-A9	9	cqSB-A9	4.99751	6.6917	N	64.61	50.6	68.9
myMap	cqST-A9-2	9	cqST-A9-2	5.74833	7.1487	N	68.91	61.3	69.2
myMap	cqSW-A9-2	9	cqSW-A9-2	2.99677	4.6475	N	68.91	50.5	69.2
myMap	cqSW-A10-1	10	cqSW-A10-1	3.08574	4.1222	N	5.31	0	10.9
myMap	cqSW-A10-2	10	cqSW-A10-2	2.89044	3.8106	N	14.01	10.9	14.7
myMap	cqST-A10	10	cqST-A10	3.13782	4.1843	N	46.61	34.1	60.4
myMap	cqSL-C1	11	cqSL-C1	2.59532	3.6785	N	0.01	0	10.8
myMap	cqSW-C1-1	11	cqSW-C1-1	10.1578	10.66	N	66.68	64.83	68.54
myMap	cqSW-C1-2	11	cqSW-C1-2	7.61887	8.22	N	75.65	74.64	76.66
myMap	cqSV-C1	11	cqSV-C1	3.37652	4.3571	N	77.91	75.9	79.3
myMap	cqSD-C4	14	cqSD-C4	3.03366	4.3555	N	27.41	18.4	28.7
myMap	cqSW-C5	15	cqSW-C5	4.51794	9.84	N	21.97	12.62	31.33
myMap	cqSL-C5	15	cqSL-C5	3.81269	4.6752	N	70.51	69.1	79.5
myMap	cqSV-C6-1	16	cqSV-C6-1	6.19752	7.5866	N	55.31	54.8	60.7
myMap	cqSL-C6-1	16	cqSL-C6-1	4.32	6.51	N	57.02	54.85	59.19
myMap	cqSPS-C6-1	16	cqSPS-C6-1	6.07817	9.8178	N	57.31	55.2	59.3
myMap	cqSW-C6-1	16	cqSW-C6-1	4.3834	6.4	N	58.89	57.17	60.61
myMap	cqST-C6-1	16	cqST-C6-1	4.83693	5.8282	N	60.71	55.6	62.7
myMap	cqSB-C6-1	16	cqSB-C6-1	8.92304	11.92	N	61.43	60.47	62.39
myMap	cqSL-C6-2	16	cqSL-C6-2	3.75844	6.3498	N	62.71	60.7	65
myMap	cqSV-C6-2	16	cqSV-C6-2	5.71144	8.1453	N	65.71	61.7	68.6
myMap	cqSD-C6-1	16	cqSD-C6-1	3.11612	4.4688	N	66.21	64.2	67.8
myMap	cqSW-C6-2	16	cqSW-C6-2	4.68937	7.46	N	67.2	66.46	67.95
myMap	cqST-C6-2	16	cqST-C6-2	3.92987	4.7414	N	67.21	65	68.6
myMap	cqSL-C6-3	16	cqSL-C6-3	5.80258	7.3666	N	67.81	67.2	71
myMap	cqSPS-C6-2	16	cqSPS-C6-2	6.73785	9.2587	N	69.41	69.3	71
myMap	cqSD-C6-2	16	cqSD-C6-2	2.97941	5.22	N	70.02	68.52	71.52
myMap	cqSV-C6-3	16	cqSV-C6-3	8.43913	9.6	N	70.16	67.97	72.34
myMap	cqSB-C6-2	16	cqSB-C6-2	9.50894	12.24	N	70.59	68.69	72.5
myMap	cqSPS-C6-3	16	cqSPS-C6-3	2.86657	7.14	N	71.01	70.22	71.8
myMap	cqST-C6-3	16	cqST-C6-3	3.00979	4.92	N	71.31	69.95	72.66
myMap	cqSW-C6-3	16	cqSW-C6-3	4.15338	5.3168	N	75.41	71.4	81.2
myMap	cqSV-C6-4	16	cqSV-C6-4	6.19752	8.2542	N	85.11	77.1	87.1
myMap	cqSB-C7	17	cqSB-C7	3.22462	4.0953	N	29.11	26.4	49.6
myMap	cqSW-C8-1	18	cqSW-C8-1	3.44379	4.87	N	45.48	42.9	48.06
myMap	cqSW-C8-2	18	cqSW-C8-2	3.35482	4.9146	N	53.51	50.5	55.5
myMap	cqSW-C9-1	19	cqSW-C9-1	3.67815	9.74	N	16.61	14.62	18.59
myMap	cqSD-C9-1	19	cqSD-C9-1	4.6221	6.7059	N	19.41	18.6	25.3
myMap	cqSD-C9-2	19	cqSD-C9-2	2.87091	5.1745	N	25.11	19.4	40.2
myMap	cqSW-C9-2	19	cqSW-C9-2	4.28141	5.3039	N	25.11	19.4	36.4
myMap	cqST-C9-1	19	cqST-C9-1	4.43331	6.87	N	26.29	19.22	33.37
myMap	cqST-C9-2	19	cqST-C9-2	2.82534	3.2569	N	28.71	19.4	44

## Sheet: ZHENGHE
mapName	name	chromosome	trait	lodscore	r2	SIM	position	from	to
myMap	cqSPS-A1	1	cqSPS-A1	3.15735	4.6931	N	53.21	41	62.9
myMap	cqSW-A2-1	2	cqSW-A2-1	4.50926	5.5504	N	34.31	31.6	37
myMap	cqSW-A2-2	2	cqSW-A2-2	3.09442	3.8733	N	37.61	37	39.9
myMap	cqSW-A2-3	2	cqSW-A2-3	4.23801	5.5043	N	43.01	39.9	53.9
myMap	cqSPS-A2	2	cqSPS-A2	3.09	5.5169	N	48.51	39.3	58
myMap	cqSW-A3-2	3	cqSW-A3-2	5.58775	8.346	N	33.81	29.8	36.4
myMap	cqSB-A3-1	3	cqSB-A3-1	3.23764	4.2387	N	43.11	29.6	51.6
myMap	cqSB-A3-2	3	cqSB-A3-2	3.91034	4.7617	N	136.91	126.8	139.4
myMap	cqSV-A3	3	cqSV-A3	3.59135	4.7877	N	136.91	125.9	140.1
myMap	cqST-A3-1	3	cqST-A3-1	7.35413	9.1308	N	139.41	136.9	141.3
myMap	cqSB-A3-3	3	cqSB-A3-3	3.83439	4.6515	N	142.31	141.8	147.7
myMap	cqST-A3-2	3	cqST-A3-2	3.24849	4.8881	N	149.31	145.7	151.3
myMap	cqSB-A4	4	cqSB-A4	4.12083	5.1758	N	54.51	54.3	54.9
myMap	cqSW-A4	4	cqSW-A4	3.20509	4.08	N	56.31	54.11	58.5
myMap	cqSV-A5-1	5	cqSV-A5-1	6.42754	7.5	N	8.78	2.76	14.81
myMap	cqST-A5-1	5	cqST-A5-1	6.08468	7.518	N	9.11	1	18.1
myMap	cqSL-A5-1	5	cqSL-A5-1	8.09193	11.0352	N	13.41	11.4	18.9
myMap	cqSL-A5-2	5	cqSL-A5-2	6.01	8.59	N	26.4	23.25	29.56
myMap	cqSV-A5-2	5	cqSV-A5-2	3.9928	5.2594	N	26.81	20.8	29.9
myMap	cqSPS-A5	5	cqSPS-A5	3.45898	5.4723	N	48.81	45.4	54.6
myMap	cqST-A5-2	5	cqST-A5-2	4.49407	6.2053	N	52.21	48.8	58.4
myMap	cqSL-A6-1	6	cqSL-A6-1	5.41	9.82	N	41.33	37.59	45.06
myMap	cqSV-A6-1	6	cqSV-A6-1	2.73203	3.4712	N	47.71	37.4	52.2
myMap	cqSV-A6-2	6	cqSV-A6-2	3.33095	3.82	N	50.9	49.47	52.33
myMap	cqSV-A6-3	6	cqSV-A6-3	2.59532	3.38	N	56.2	53.47	58.92
myMap	cqSB-A6-1	6	cqSB-A6-1	4.25971	5.6207	N	56.21	54.9	64.3
myMap	cqSB-A6-2	6	cqSB-A6-2	5.75701	5.91	N	69.31	67.31	71.3
myMap	cqSL-A6-2	6	cqSL-A6-2	4.52879	5.7783	N	75.11	65.8	78.3
myMap	cqSB-A6-3	6	cqSB-A6-3	5.81126	7.1559	N	78.31	71.1	84.3
myMap	cqST-A6	6	cqST-A6	3.0814	3.8974	N	82.31	69.3	93.4
myMap	cqSL-A6-3	6	cqSL-A6-3	4.32047	5.6304	N	87.61	78.3	91.7
myMap	cqSB-A7-1	7	cqSB-A7-1	3.51974	4.2147	N	2.91	0	7
myMap	cqSB-A7-2	7	cqSB-A7-2	5.75267	5.69	N	14.15	10.51	17.79
myMap	cqSW-A7-1	7	cqSW-A7-1	4.2532	4.784	N	14.61	8.2	24.1
myMap	cqSB-A9	9	cqSB-A9	4.99751	6.6917	N	64.61	50.6	68.9
myMap	cqST-A9-2	9	cqST-A9-2	5.74833	7.1487	N	68.91	61.3	69.2
myMap	cqSW-A9-2	9	cqSW-A9-2	2.99677	4.6475	N	68.91	50.5	69.2
myMap	cqSW-A10-1	10	cqSW-A10-1	3.08574	4.1222	N	5.31	0	10.9
myMap	cqSW-A10-2	10	cqSW-A10-2	2.89044	3.8106	N	14.01	10.9	14.7
myMap	cqST-A10	10	cqST-A10	3.13782	4.1843	N	46.61	34.1	60.4
myMap	cqSL-C1	11	cqSL-C1	2.59532	3.6785	N	0.01	0	10.8
myMap	cqSW-C1-1	11	cqSW-C1-1	10.1578	10.66	N	66.68	64.83	68.54
myMap	cqSW-C1-2	11	cqSW-C1-2	7.61887	8.22	N	75.65	74.64	76.66
myMap	cqSV-C1	11	cqSV-C1	3.37652	4.3571	N	77.91	75.9	79.3
myMap	cqSD-C4	14	cqSD-C4	3.03366	4.3555	N	27.41	18.4	28.7
myMap	cqSW-C5	15	cqSW-C5	4.51794	9.84	N	21.97	12.62	31.33
myMap	cqSL-C5	15	cqSL-C5	3.81269	4.6752	N	70.51	69.1	79.5
myMap	cqSV-C6-1	16	cqSV-C6-1	6.19752	7.5866	N	55.31	54.8	60.7
myMap	cqSL-C6-1	16	cqSL-C6-1	4.32	6.51	N	57.02	54.85	59.19
myMap	cqSPS-C6-1	16	cqSPS-C6-1	6.07817	9.8178	N	57.31	55.2	59.3
myMap	cqSW-C6-1	16	cqSW-C6-1	4.3834	6.4	N	58.89	57.17	60.61
myMap	cqST-C6-1	16	cqST-C6-1	4.83693	5.8282	N	60.71	55.6	62.7
myMap	cqSB-C6-1	16	cqSB-C6-1	8.92304	11.92	N	61.43	60.47	62.39
myMap	cqSL-C6-2	16	cqSL-C6-2	3.75844	6.3498	N	62.71	60.7	65
myMap	cqSV-C6-2	16	cqSV-C6-2	5.71144	8.1453	N	65.71	61.7	68.6
myMap	cqSD-C6-1	16	cqSD-C6-1	3.11612	4.4688	N	66.21	64.2	67.8
myMap	cqSW-C6-2	16	cqSW-C6-2	4.68937	7.46	N	67.2	66.46	67.95
myMap	cqST-C6-2	16	cqST-C6-2	3.92987	4.7414	N	67.21	65	68.6
myMap	cqSL-C6-3	16	cqSL-C6-3	5.80258	7.3666	N	67.81	67.2	71
myMap	cqSPS-C6-2	16	cqSPS-C6-2	6.73785	9.2587	N	69.41	69.3	71
myMap	cqSD-C6-2	16	cqSD-C6-2	2.97941	5.22	N	70.02	68.52	71.52
myMap	cqSV-C6-3	16	cqSV-C6-3	8.43913	9.6	N	70.16	67.97	72.34
myMap	cqSB-C6-2	16	cqSB-C6-2	9.50894	12.24	N	70.59	68.69	72.5
myMap	cqSPS-C6-3	16	cqSPS-C6-3	2.86657	7.14	N	71.01	70.22	71.8
myMap	cqST-C6-3	16	cqST-C6-3	3.00979	4.92	N	71.31	69.95	72.66
myMap	cqSW-C6-3	16	cqSW-C6-3	4.15338	5.3168	N	75.41	71.4	81.2
myMap	cqSB-C7	17	cqSB-C7	3.22462	4.0953	N	29.11	26.4	49.6
myMap	cqSW-C8-1	18	cqSW-C8-1	3.44379	4.87	N	45.48	42.9	48.06
myMap	cqSW-C8-2	18	cqSW-C8-2	3.35482	4.9146	N	53.51	50.5	55.5
myMap	cqSW-C9-1	19	cqSW-C9-1	3.67815	9.74	N	16.61	14.62	18.59
myMap	cqSD-C9-1	19	cqSD-C9-1	4.6221	6.7059	N	19.41	18.6	25.3
myMap	cqSD-C9-2	19	cqSD-C9-2	2.87091	5.1745	N	25.11	19.4	40.2
myMap	cqSW-C9-2	19	cqSW-C9-2	4.28141	5.3039	N	25.11	19.4	36.4
myMap	cqST-C9-1	19	cqST-C9-1	4.43331	6.87	N	26.29	19.22	33.37
myMap	cqST-C9-2	19	cqST-C9-2	2.82534	3.2569	N	28.71	19.4	44
