# Supplementary material for: Quantitative trait loci analysis and genome-wide comparison for silique related traits in Brassica napus
Source: BMC Plant Biol. 2016 Mar 22;16:71. doi: 10.1186/s12870-016-0759-7 (PMC4802616; doi:10.1186/s12870-016-0759-7)
Supplement: Additional file 6: — Detailed information of the consensus map and QTLs collected from the five published populations. (XLSX 178 kb) [file 12870_2016_759_MOESM6_ESM.xlsx]

## Sheet: consensus map and QTLs
Additional file 6：Detailed information of the consensus map and QTLs collected from the five published populations.
Consensus map				QTLs collected from the five published populations.
Markers	Chromosomes	Position		Name	Chromosome	Trait	LODa	PVEb	Positionc	CId
niab032	A1	0		QN-qSD-A6	A6	SD	5.8	8.4	21.6	16.8-31.9
CNU235	A1	1.88		QN-qSD-C1	C1	SD	8.5	15.7	53.8	49.8-56.6
JICB0619	A1	3.29		QN-qSL-C1	C1	SL	3.9	5.6	56.6	53.8-57.7
e3m9a	A1	3.35		QN-qSD-C6	C6	SD	7.5	11.75	23.7	20.95-26.47
IGF9014b	A1	5.28		QN-qSD-C8	C8	SD	7.9	11.1	80.3	76.9-82.3
IGF9014a	A1	6.8		QN-qSD-C9	C9	SD	4.5	7	70.8	68.6-74.8
Ol12F11	A1	10.93		QN-qSL-A1	A1	SL	4.4	8.7	79.4	75.4-89.4
BRAS041	A1	12.64		QN-qSL-A9	A9	SL	4.2	9.3	4	2-8.1
BoGMS292a	A1	13.48		QN-qSL-A10-1	A10	SL	3.5	5.5	46.6	42.6-48.8
znS06M30-150	A1	13.89		QN-qSL-A10-2	A10	SL	4.9	8.2	33.8	31.8-37.8
HBr306	A1	14.75		QN-qSL-C2-2	C2	SL	7.3	11	20.4	17.7-22.4
IGF0557c	A1	15.52		QN-qSL-C2-1	C2	SL	11.2	17.1	33.8	31.2-39.8
e3m9d	A1	16.27		QN-qSL-C5-1	C5	SL	5.5	7.95	65	61.93-68.06
BN35D	A1	17.66		QN-qSL-C7	C7	SL	10.2	16.05	20.5	18.02-22.97
BnEMS57d	A1	18.46		SS-qSL-A1	A1	SL	3.6	3.6	60.3	52.1-66
BoGMS0460	A1	18.9		SS-cqSL-A2	A2	SL	4.5	5.9	72.8	66.1-80.8
e6m28-105	A1	19.96		SS-cqSL-A6	A6	SL	4	3.45	22.1	17.8-26.4
BRAS084	A1	20.23		SS-cqSL-A7	A7	SL	3.75	3.55	38.4	36.1-40.8
BRAS078	A1	20.76		SS-cqSL-A9	A9	SL	38	50.1	92.2	91.3-93.2
BRAS111	A1	20.9		SS-cqSL-C2-2	C2	SL	3.4	1.9	12.1	9.8-16.1
em13me7a	A1	21.35		SS-cqSL-C2-1	C2	SL	6.05	5.75	30.9	26-35.8
em7me4b	A1	23.14		SS-cqSL-C3-1	C3	SL	4.55	3.85	58.5	55-62
BnEMS451	A1	23.43		SS-cqSL-C3-2	C3	SL	3	2.85	98.5	96.6-100.5
BRMS-245	A1	23.73		SS-cqSL-C4	C4	SL	4.4	3.7	17.9	10.9-22.8
em21me27-180	A1	25.32		SS-cqTSW-A1-1	A1	TSW	4.4	7.45	19.5	16.2-22.8
e11m15-535	A1	25.5		SS-cqTSW-A1-2	A1	TSW	4.6	5	28.4	23.4-33
E6HM40-350	A1	25.52		SS-cqTSW-A6	A6	TSW	5.15	7.45	29	24.7-33.3
RA2E04	A1	25.89		SS-cqTSW-A7	A7	TSW	4.1	5.6	83.3	77.2-84.2
CNU132	A1	25.98		SS-cqTSW-A9-2	A9	TSW	4.1	4.9	44.8	42.8-50.9
em9me4c	A1	26.12		SS-cqTSW-A9-3	A9	TSW	4.6	4	56.5	52.6-59.3
e11m13-297	A1	26.44		SS-cqTSW-A9-1	A9	TSW	14.55	24.95	92	90.7-92.7
em13me4a	A1	27.2		SS-cqTSW-C9-2	C9	TSW	3.6	1.3	37	26.1-56.3
35RXTRAP10-2	A1	27.52		SS-cqTSW-C9-1	C9	TSW	5.05	7.7	65.5	63.7-67.3
e1m5-136	A1	28.13		TN-cqSW-A1-1	A1	TSW	3.2	6.4	51	49.6-53
SA63	A1	28.49		TN-cqSW-A1-2	A1	TSW	5.2	7.9	58.5	55.5-59.5
BRMS-287	A1	29.56		TN-cqSW-A1-3	A1	TSW	3.5	5.4	68.6	67.3-69.1
Na12C06	A1	29.61		TN-cqSW-A1-4	A1	TSW	4.7	5.4	73.4	70.8-75.7
em1pm37g	A1	30.43		TN-cqSW-A1-5	A1	TSW	4.1	4.7	79.9	79-82
CB10206	A1	31.06		TN-cqSW-A2-1	A2	TSW	2.8	3.7	13.3	6.1-14.4
CB10159	A1	31.44		TN-cqSW-A2-2	A2	TSW	3	5.3	16.6	15.3-18
HBr011	A1	31.75		TN-cqSW-A2-3	A2	TSW	3.4	4.9	26.3	24.99-27.6
e11m2-453	A1	32.27		TN-cqSW-A3-1	A3	TSW	4.3	6.15	30.3	29.34-31.25
CNU133	A1	33.23		TN-cqSW-A3-2	A3	TSW	5.2	6.225	42.05	41.25-42.86
HR-C004-A1	A1	34.08		TN-cqSW-A3-3	A3	TSW	3.75	5	53.4	51.47-55.32
em14me3c	A1	35.8		TN-cqSW-A3-4	A3	TSW	5.1	8.5	58.3	55.3-59.6
pW216	A1	36.17		TN-cqSW-A3-5	A3	TSW	3.7	6.2	66.72	65.18-68.26
e8m17-309	A1	37.46		TN-cqSW-A3-6	A3	TSW	3.7	4.35	72.5	71.4-73.59
IGF2071e	A1	38.62		TN-cqSW-A3-7	A3	TSW	4.13	5.47	74.4	72.8-75.3
em1bg50d	A1	38.98		TN-cqSW-A3-8	A3	TSW	4.1	5.9	82.9	78.9-85.8
Na13E04	A1	40.49		TN-cqSW-A3-9	A3	TSW	3.5	5.1	93	91-93.5
e11m13-208	A1	40.55		TN-cqSW-A4-1	A4	TSW	4.2	6.8	25.5	23.4-25.9
HBr136	A1	41.86		TN-cqSW-A4-2	A4	TSW	4.375	5.575	28.03	27.12-28.95
HBr067	A1	44.32		TN-cqSW-A4-3	A4	TSW	4.8	5.337	33.3	32.18-34.42
P4M4-370	A1	44.5		TN-cqSW-A4-4	A4	TSW	4.05	5.05	37.97	36-39.94
sn3523R	A1	44.98		TN-cqSW-A4-5	A4	TSW	3.75	4.05	46.3	45.15-47.44
EST98b	A1	47.18		TN-cqSW-A4-6	A4	TSW	4.8	10.8	74.7	72-76.5
znS06M30-260	A1	48.12		TN-cqSW-A4-7	A4	TSW	4.25	7.4	76.61	75.07-78.14
sN3533Rb	A1	48.33		TN-cqSW-A4-8	A4	TSW	5.5	6.8	86.57	82.67-90.46
ZAAS98b	A1	50.31		TN-cqSW-A5-1	A5	TSW	3.3	3.8	33.9	31.9-43.1
Na10H03	A1	53.16		TN-cqSW-A5-2	A5	TSW	4.2	3.5	45.8	44.5-46.6
CB10597	A1	53.27		TN-cqSW-A5-3	A5	TSW	3.1	4.1	53.1	52.3-55.3
BnGMS464	A1	56.85		TN-cqSW-A5-4	A5	TSW	3.9	3.2	59.1	57.6-60.6
S13M08-1-70	A1	62.35		TN-cqSW-A5-5	A5	TSW	3.25	3.75	95.2	94.17-96.22
OL10A11	A1	62.41		TN-cqSW-A6-1	A6	TSW	3.05	4.05	34.92	33.11-36.72
Ra3H09	A1	64.02		TN-cqSW-A6-2	A6	TSW	4.08	5	41.68	40.82-42.53
em1me33e	A1	67.33		TN-cqSW-A6-3	A6	TSW	3.7	4.9	51.2	48.4-51.6
Na10-h06	A1	68.2		TN-cqSW-A7-1	A7	TSW	7.2	12.93	6.32	4.38-8.26
E10HM34-230	A1	68.56		TN-cqSW-A7-2	A7	TSW	10.47	15.03	20	19.54-20.46
e1m6i	A1	71.69		TN-cqSW-A7-3	A7	TSW	8.54	12.3	27.62	26.89-28.34
BRAS074	A1	72.02		TN-cqSW-A7-4	A7	TSW	5.3	6.6	35.26	33.61-36.9
B021J09	A2	0		TN-cqSW-A8-1	A8	TSW	4.4	5.4	62.46	59.5-65.43
BnGMS687	A2	3.25		TN-cqSW-A8-2	A8	TSW	6.075	6.15	74.57	73.55-75.6
Z16TF-1F1R	A2	8.13		TN-cqSW-A8-3	A8	TSW	3.9	4.1	81.68	78.99-84.36
B059L17	A2	10.52		TN-cqSW-A9-1	A9	TSW	4.5	3.6	49.7	48.5-51.8
CB10355	A2	10.72		TN-cqSW-A9-2	A9	TSW	3.7	2.9	61.9	59.4-62.9
BRMS-228	A2	13.8		TN-cqSW-A9-3	A9	TSW	3.3	2.9	72.7	71.5-73.3
Ol10F04	A2	14.77		TN-cqSW-A9-4	A9	TSW	6.8	10.5	74.7	73.3-76.5
em14me14-500	A2	16.06		TN-cqSW-A9-5	A9	TSW	5.17	7.67	81.04	79.84-82.25
P8M3-295	A2	16.86		TN-cqSW-A9-6	A9	TSW	6.6	9.8	88.1	86.6-88.7
MR104	A2	16.88		TN-cqSW-A9-7	A9	TSW	3.6	5.8	92.8	91.4-99.2
P13M6-260	A2	17.91		TN-cqSW-A10	A10	TSW	3	4.1	84.8	80.3-89
BRMS-026	A2	18.16		TN-cqSW-C2-1	C2	TSW	3.6	5.4	3.9	1.65-6.14
CB10540	A2	19.08		TN-cqSW-C2-2	C2	TSW	3.8	5.1	12.37	10.05-14.69
IGF5224g	A2	19.48		TN-cqSW-C3-1	C3	TSW	3.3	4.3	26.4	24.1-28.1
IGF5222g	A2	19.9		TN-cqSW-C3-2	C3	TSW	4.6	4.6	68.8	62.7-71.6
CB10416	A2	21.93		TN-cqSW-C3-3	C3	TSW	3.1	5.9	152.5	151.43-153.56
FITO40	A2	22.74		TN-cqSW-C4	C4	TSW	4.2	3.2	63.3	59.5-64.3
Ol13E08	A2	22.94		TN-cqSW-C5-1	C5	TSW	9.6	16.9	10	7.4-17.8
HUA133	A2	23.22		TN-cqSW-C5-2	C5	TSW	3.8	5.6	21.3	17.9-24.4
HBr027	A2	24.51		TN-cqSW-C6-1	C6	TSW	3.2	4.3	1	0-2.4
P10M8-130	A2	24.83		TN-cqSW-C6-2	C6	TSW	4.4	8	12.9	6.7-17.5
CNU377	A2	25.07		TN-cqSW-C6-3	C6	TSW	3.36	4.8	18.72	16.73-20.7
S10M03-1-200	A2	26.42		TN-cqSW-C7-1	C7	TSW	4.9	5.8	41.3	30.4-43.7
P04M21-280	A2	28.96		TN-cqSW-C7-2	C7	TSW	3.8	4.5	101.2	97.2-104.2
ZAAS113	A2	29.43		TN-cqSW-C8-1	C8	TSW	3.4	5.5	8.1	3.8-11.3
HBr192	A2	30.74		TN-cqSW-C8-2	C8	TSW	4.2	4.8	39.3	36.2-43.1
P2M10-105	A2	31.02		TN-cqSW-C9	C9	TSW	2.95	3.75	38.12	35.61-40.64
BRMS-332	A2	31.14		HY-cqSL-A3	A3	SL	-	10	80.75	70.69-90.8
HR-Sp1-210	A2	32.04		HY-cqSL-A8	A8	SL	-	10	1.68	0-8.53
S05M05-90	A2	32.18		HY-cqSL-C2	C2	SL	-	10	50.11	43.1-55.31
pX155	A2	32.72		HY-cqSL-C3	C3	SL	-	10	2.38	0-18.22
pX154	A2	32.85		HY-cqSL-C6	C6	SL	-	10	0.01	0-18.19
S14M06-150	A2	32.97		HY-cqSS-A8	A8	SS	-	10	11.31	3.37-19.25
znS06M34-280	A2	33.32		HY-cqSS-C3	C3	SS	-	10	2.68	0-11.22
HAU69	A2	33.63		HY-cqSW-A2	A2	SW	-	10	27.44	16.52-38.35
E1HM33-300	A2	33.77		HY-cqSW-A7	A7	SW	-	10	60.11	47.92-72.3
HUA62-3	A2	34.2		HY-cqSW-C3	C3	SW	-	10	2.88	0-21.6
BRMS-082	A2	35.11		BE-cqSPS-A3	A3	SPS	-	15	107.71	105.8-109.62
HG-FT-A2	A2	35.39		BE-cqTSW-A3	A3	TSW	-	10.3	92.8	92.01-93.75
KBrB010O09-1	A2	35.68		BE-cqTSW-A4	A4	TSW	-	7.55	40.5	39.02-41.97
BOH95	A2	36.39		BE-cqSPS-A9-1	A9	SPS	-	9.9	43.09	41.63-44.56
S04M03-1-180	A2	36.43		BE-cqSPS-A9-2	A9	SPS	-	12.9	46.4	44.3-47.6
Z96TF-2F2R	A2	36.94		BE-cqTSW-A10	A10	TSW	-	10.9	57.8	55.65-59.94
em12me31-320	A2	37.12		BE-cqSPS-C3	C3	SPS	-	17.3	53.5	53.4-61.2
HS-W161-2a	A2	37.39		BE-cqSPS-C5-	C5	SPS	-	12.2	57.89	53.58-62.21
pW144	A2	38.07		BE-cqTSW-C6-1	C6	TSW	-	10.7	11.9	7.7-15.3
pW252	A2	38.36		BE-cqTSW-C6-2	C6	TSW	-	11.3	28.1	22.9-34
S16M07-1-120	A2	38.59
sR6293a	A2	38.96		a lodscore;
S01M03-2-90	A2	39.21		b phenotype variance explanation; c peak position; d confidence interval
sN3761a	A2	39.3
S05M05-250	A2	39.52
znS16M07-1-230	A2	39.54
Z39TF-1F1R	A2	40.14
rFT1	A2	40.55
S16071-2F2R	A2	40.65
S16071-1F1R	A2	40.74
IGF1086e	A2	41.92
HBr028	A2	42.54
BnGMS135	A2	42.76
S15M04-2-170	A2	42.87
HR-Tp4-270	A2	43.07
znS13M27-300	A2	43.41
S08M15-170	A2	43.48
S10M03-1-100	A2	43.63
S02M08-1-180	A2	43.76
bac-48	A2	43.81
bac-49	A2	44.07
S13M08-1-95	A2	44.46
Na10B10	A2	45.45
e11m12-477	A2	45.95
S10M16-2-210	A2	46.08
HBr024	A2	46.17
EST113	A2	46.59
S14M09-2-78	A2	46.8
S10M03-1-280	A2	47.71
CB10093	A2	47.97
FT2-1	A2	49.89
CNU389	A2	50.06
HBr004	A2	50.48
HR-Tp2-290	A2	51.37
P10M8-300	A2	52
KBrB017M18-36	A2	52.01
HUA67	A2	52.79
HR-Tp4-180	A2	54.53
P5M5-420	A2	56.95
P13M10-280	A2	61.33
B070J05b	A2	62.32
35RXTRAP10-3	A2	62.84
MR12	A2	65.87
B070J05a	A2	66.93
E5HM40-310	A2	67.46
B060E11-1b	A2	69.24
B060E11-1a	A2	69.85
e6m1-194	A2	72.54
e6m29-195	A2	73.26
P10M1-650	A2	74.85
B021E05-2	A2	74.97
B012M04	A2	80.24
niab105	A2	81.4
BRAS102a	A2	91.83
niab006	A2	103.64
H034G13	A2	106.81
niab023	A3	0
FLC3-1-2	A3	1.64
niab119	A3	3.75
IGF5154c	A3	5.65
niab102	A3	6.42
BN12AC	A3	9.16
MR153	A3	10.32
pw189	A3	13.73
H138O03	A3	20.38
CB10036	A3	22.63
HBr138	A3	23.02
B089H11	A3	24.18
HBr306	A3	26.53
pX141eE	A3	26.97
BoGMS0330	A3	27.95
S15M04-2-85	A3	29.58
HAU99a	A3	29.82
Na14E03a	A3	30.75
pX141aH	A3	30.9
BnGPT1-A3	A3	31.2
BnGMS357	A3	33
RA2E11	A3	33.23
BRAS029	A3	33.97
CB10271	A3	35.38
MR123	A3	36.49
FITO036c	A3	36.98
HAU99b	A3	37.1
S10M03-1-180	A3	37.83
IGF2134f2	A3	39.19
FITO036a	A3	39.24
IGF2544b	A3	39.56
CNU250	A3	42.63
IGF5385a	A3	43.91
HBr307	A3	44.88
BRMS043	A3	44.95
CNU253	A3	45.42
FITO528	A3	46.17
BoGMS1587	A3	46.64
Au14	A3	46.81
BnPHT1-A3a	A3	47.2
BnPHT1-A3b	A3	47.41
em1ga34b	A3	47.44
CB10427	A3	47.86
em5me5	A3	48.97
CNU350	A3	49.05
CNU384	A3	50.03
sR13015	A3	50.21
HBr304a	A3	50.43
CNU288	A3	50.8
BnGMS76	A3	51.58
sR12015	A3	52.95
E4HM31-190	A3	53.98
em4me1c	A3	54.91
HBr308	A3	55.04
em17me6b	A3	55.8
Na10B01	A3	55.84
BnGMS315a	A3	57.42
em16me6b	A3	57.56
em19me6b	A3	57.67
IGF0172d	A3	57.94
em3me3a	A3	58.6
CB10057	A3	58.93
BoGMS0103a	A3	59.67
BoGMS0369	A3	60.06
S13M08-1-155	A3	61.1
CNU098	A3	61.16
BnGMS30	A3	61.26
SA29	A3	61.51
S13M08-1-150	A3	62.75
em3me7	A3	63.71
S12M03-2-180	A3	64.07
em1me3b	A3	64.43
IGF3125a'	A3	65.06
e1m9a	A3	65.9
Ol11G11a	A3	66.64
H139I15	A3	67.57
CNU276	A3	68.31
Sa39	A3	69.43
CNU210	A3	69.92
BoGMS0843	A3	70.93
BoGMS1353a	A3	71.08
BoGMS1117	A3	71.5
S13M08-1-157	A3	71.54
CNU270	A3	73.08
em1bg50b	A3	73.58
IGF3165c	A3	73.81
CNU321	A3	74.66
EST98a	A3	75.17
HUA107	A3	75.34
CNU002	A3	75.7
B017M18a	A3	76.38
S02-130	A3	76.7
em1me16	A3	78.34
CNU215	A3	80.1
Na14G10	A3	80.22
BnPYK10-A3	A3	80.45
H103F14	A3	80.67
OL11G11	A3	80.91
BnGMS417	A3	82.05
CNU376	A3	82.75
pW188b	A3	83.35
CB10114	A3	83.62
em6me7e	A3	83.96
B088F13	A3	84.9
CNU320	A3	85.17
HAU98-4	A3	86.21
CNU370	A3	86.31
em3bg50a	A3	86.64
HBr309a	A3	86.89
HBr131	A3	87.14
CNU331	A3	87.77
niab111	A3	87.78
CNU003	A3	87.83
niab076	A3	88.68
BRAS010	A3	90.03
CNU371	A3	90.5
Na10A09	A3	91.38
em31me1b	A3	91.81
em31me4d	A3	92.43
CNU409	A3	92.81
CNU306	A3	93.69
BRMS043-3	A3	94.2
me3Ipm1b	A3	94.22
CNU223	A3	94.24
HBr313	A3	94.58
em1ce35c	A3	94.6
CNU435a	A3	94.68
HBr314	A3	94.74
BRMS050	A3	94.77
CNU316	A3	94.94
BnGMS409	A3	94.95
BnGMS399	A3	95.24
B003E34	A3	95.32
BnGMS659	A3	95.47
B038P01	A3	95.53
BRMS042	A3	95.71
e5m7e	A3	95.79
CB10415	A3	96.11
B043L33	A3	96.32
Au39b	A3	96.49
HBr300	A3	96.59
BoGMS1106	A3	96.96
B017D04-3	A3	97.64
CNU493	A3	98.25
HBr154	A3	98.55
CB10034b	A3	99.84
pW105	A3	99.94
BoGMS1539	A3	102.14
BnGMS338	A3	102.52
Na12A08	A3	103.59
BnSQD1-A3	A3	105.94
H009C15	A3	106.38
HAU61-1	A3	106.91
B043L22	A3	106.92
BoGMS0661	A3	107.4
HBr318	A3	107.74
BoGMS0408	A3	108.07
CNU241	A3	108.75
e10m21-360	A3	109.27
IGF0568c	A3	109.8
BoGMS1513	A3	110.33
IGF0570a	A3	112.04
IGF0570a2	A3	112.29
S01-390	A3	113.98
CNU435	A3	114.62
IGF1578a	A3	116.09
CNU492	A3	117.33
S14M08-2-180	A3	117.38
e6m6-213	A3	119.58
BnGMS616	A3	122.05
IGF9014b	A3	122.56
P07M21-490	A3	123.06
S04M03-1-99	A3	124.7
P11M09-195	A3	125.8
CB10413	A3	131.02
IGF0568c'	A3	131.55
Na14G02	A3	134.01
Na10B11	A3	136.28
S002B15-1b	A3	136.86
CB10267a	A3	139.36
BnGMS291	A3	140.12
BRAS002	A3	140.69
e18m15-487	A3	141.24
e10m22-372	A3	141.79
BnGMS416	A3	142.32
BRAS050	A3	142.56
e10m22-443	A3	142.98
e7m8-158	A3	145.7
Na12H06	A3	147.37
e18m6-487	A3	149.24
e3m19-146	A3	154.19
CB10347	A4	0
IGF5193a	A4	0.09
em14me1a	A4	0.12
em7me5b	A4	8.61
niab060	A4	9.38
em3bg50c	A4	10.14
OL10C01	A4	10.95
sR9411	A4	12.48
em13me5	A4	14.69
BRAS002	A4	15.06
e10m10c	A4	18.13
Na10D09	A4	19.24
BnGS7	A4	20.61
em9me7b	A4	23.58
S13M08-1-195	A4	28.79
e9m1-270	A4	38.47
e9m1-272	A4	40.02
BnGMS681	A4	42.21
BnGMS160	A4	43.73
H004D08b	A4	46.02
sN3514f	A4	48.99
HAU100-1	A4	54.46
e10m20-250	A4	55.16
CNU252	A4	56.29
e6m29-330	A4	59.82
BnGMS338b	A4	63.45
pX129b	A4	74.37
e6m25-333	A4	74.92
e8m17-491	A5	0
H117N09-1	A5	6.11
sNRD03	A5	6.4
e3m2-418	A5	7.79
CB10545	A5	9.04
CNU471	A5	11.34
e5m1e	A5	14.13
P01M22-200	A5	14.24
BRAS072	A5	14.87
H013N11	A5	17.81
HBr005	A5	18.84
BnGMS68	A5	18.93
CNU289	A5	20.81
HAU137	A5	20.92
JICB0094	A5	23.41
JICB0153	A5	24.89
BRMS034	A5	26.82
BRMS-034	A5	27.56
B086L12a	A5	30.79
niab017	A5	32.5
BnPHT1-A5b	A5	33.5
BnPHT1-A5c	A5	33.87
sN12353a	A5	33.95
BnPHT1-A5a	A5	34.24
BRMS-061	A5	35.6
B033F34	A5	35.94
CNU286	A5	36.12
em6me7c	A5	36.35
S05M05-170	A5	36.5
CNU425	A5	39.33
CNU356	A5	40.05
em06me07-250	A5	40.53
BRAS063	A5	41.62
CNU257	A5	42.3
SA79	A5	43.2
P01M22-270	A5	46.28
BoGMS1565c	A5	46.52
B050K06-1	A5	47.22
E10HM34-270	A5	47.72
E1HM31-130	A5	48.43
FITO338	A5	48.83
B050K06	A5	50.17
sN12353b	A5	51.24
CNU344	A5	51.86
HBr090	A5	52.11
e5m1b	A5	52.14
S16M10-310	A5	52.43
KBrB092B03-28	A5	53.49
E2HM32-140	A5	53.53
IGF0149c	A5	54.3
Na-10B08	A5	54.82
em10me06-400	A5	55.42
MR119	A5	56.4
e6m10b	A5	56.6
MR14	A5	57.62
HR-Sp2-300	A5	57.66
em21me26-300	A5	58.36
BnGMS662	A5	58.43
BoGMS0387	A5	58.78
S07M11-1-160	A5	58.84
CNU325	A5	58.97
BoGMS0893	A5	59.24
S10M03-1-150	A5	59.51
niab013	A5	59.84
e1m6g	A5	59.87
E6HM40-180	A5	59.94
BnGMS394	A5	60.18
CNU029	A5	60.19
BRAS095	A5	60.44
CNU398	A5	60.75
Na10B08	A5	60.93
MD21	A5	61.17
Na12E01b	A5	61.36
niab13	A5	61.52
pX129a	A5	61.56
sR9222	A5	62.14
em3me3	A5	62.53
em3me3a	A5	62.81
em1bg50c	A5	62.82
glu14	A5	62.88
HR-C016-A5	A5	63.06
HBr208	A5	63.3
em1me5d	A5	63.42
HBr209	A5	63.52
HBr101	A5	63.6
znS09M29-120	A5	65.22
em3me7a	A5	65.88
CNU206	A5	66.72
P06M21-150	A5	67.63
em3me11c	A5	67.88
W161-2b	A5	68.03
E4HM40-195	A5	68.87
em16me1a	A5	69.43
S08M15-132	A5	69.46
P7M9-115	A5	71.39
e10m10b	A5	71.84
P10M6-182	A5	71.86
IGF3165a	A5	72.26
e19m3-320	A5	73.11
em10me1a	A5	73.48
KBrH001C24-16	A5	74.07
HG4-WG2E2	A5	75.9
WG2E2	A5	76.07
H001C34-1	A5	76.66
P8M8-500	A5	78.12
e19m3-351	A5	78.23
BRMS-027a	A6	0
BoGMS314	A6	0.82
CB10143	A6	1.14
HS-b09-1	A6	4.53
HS-q11-1	A6	5.67
P1M9-350	A6	6.1
IGF1027z	A6	11.21
IGF1027b	A6	12.8
e21m6-110	A6	12.97
H071I03b	A6	16.73
pW199	A6	16.98
IGF5298c	A6	17.41
E1HM33-180	A6	18.91
IGF1139e	A6	19.37
E1HM40-150	A6	20.55
BnGMS393	A6	20.74
HBr201	A6	21.69
Na12D08	A6	22.73
HG4-DF11TN	A6	24.59
e3m6b	A6	26.29
sN2837	A6	26.43
Ol10D01	A6	28.56
e6m18-400	A6	29.68
BRAS052a	A6	30.48
KBrB086M23-6_580	A6	31.49
BRMS-030	A6	31.98
pW123bH	A6	32.65
BRMS030	A6	32.86
em1bg50a	A6	33.02
pW123aE	A6	33.12
B086M23	A6	34.61
em8me5a	A6	34.85
niab134	A6	35.49
BnEMS738	A6	35.54
HBr307	A6	36.26
RA1F06	A6	36.49
Ra2D04	A6	36.9
Ra1F06	A6	36.93
BRMS-30	A6	37.71
BRMS-201	A6	37.84
BnPHT1-A6a	A6	37.88
S14M06-83	A6	43.95
IGF1653c	A6	45.22
HR-Tp2-175	A6	47.21
pW237	A6	47.83
znS06M32-300	A6	48.05
IGF3222a	A6	48.62
e5m4a	A6	48.75
e8m23-342	A6	48.9
JICB2011_251	A6	49.43
BnGMS480	A6	49.93
HBr013	A6	50.02
em1odd53b	A6	50.08
em1me5c	A6	50.5
CB10006	A6	50.87
HR-C006-A6	A6	50.9
JICB2011_176	A6	51.19
pW127b	A6	51.51
BRMS-227	A6	51.59
IGF1075d	A6	51.84
S07M11-1-180	A6	52.03
BnPHT1-A6b	A6	52.19
Na12C01b	A6	52.19
CNU149	A6	52.2
BnGMS531	A6	52.21
BnGMS650	A6	52.3
CB10065	A6	52.5
em3me16a	A6	52.51
BoGMS0641	A6	52.52
niab37	A6	52.53
CB10006a	A6	52.57
CB10143a	A6	52.6
niab037	A6	52.7
em3me10c	A6	52.8
Na12A08b	A6	52.83
S16M10-690	A6	52.85
IGF3321d	A6	53.02
BnGMS317	A6	53.14
E5HM31-800	A6	53.16
em6me5	A6	53.18
JICB2036_550	A6	53.22
Na12A08a	A6	53.23
S10M03-1-170	A6	53.26
S14M08-2-220	A6	53.33
em14me28-400	A6	53.35
e3m9b	A6	53.36
P04M21-230	A6	53.61
em12me27-300	A6	53.77
em7me4c	A6	53.9
IGF1075e	A6	53.95
em8me5b	A6	54.18
e17m15-139	A6	54.22
S15M04-2-230	A6	54.4
H001J33	A6	54.4
B063J16	A6	54.58
FTin1-c	A6	54.68
Na12H07	A6	55.13
em6me7b	A6	55.19
P2M9-190	A6	55.47
BRMS-221	A6	55.58
sS1949	A6	55.9
HBr086	A6	56.51
pW258	A6	57.74
H014F10	A6	57.96
IGF0568e	A6	58.29
E5HM31-200	A6	58.84
znS06M30-180	A6	59.46
em3fc1	A6	60.22
Na12B08	A6	60.41
Na12H07b	A6	62.36
S013H10-1a	A6	62.79
HBr029	A6	62.98
HUA8-3	A6	63.02
CNU219	A6	63.32
CB10121	A6	64.29
B061A30	A6	65.54
IGF3239d	A6	67.54
S013H10-1	A6	69.26
em1me33d	A6	70.53
sN12508	A6	71.07
em1ga33b	A6	75
BRAS014a	A6	77.22
e17m15-141	A6	78.3
HBr039	A6	79.52
BnPHT3-A6	A6	85.38
e6m25-125	A6	85.6
JICB0541	A6	85.97
BnBHLH33-A6	A6	89.06
niab041	A6	91.71
JICB0537	A6	92.91
BnRNS1-A6b	A6	93.18
BnRNS1-A6a	A6	93.3
CB10101	A6	93.35
H009H15	A6	93.61
HAU77-3	A6	95.14
BRMS-127	A6	108.07
BRMS-108	A6	108.53
CB10330	A6	109.52
BnGS1	A6	110.86
Ra3C04	A6	112.14
e1m1c	A6	114.06
B057L05-1	A6	117.76
e7m28-131	A7	0
JICB0532	A7	1.82
sR0282R	A7	2.56
e10m13-262	A7	2.88
BRMS-129	A7	3.91
HR-C011-A7b	A7	4.53
pX116a	A7	5.14
RA2G08	A7	5.49
MR166	A7	6.97
em19me20-700	A7	8.03
IGF1092c	A7	9.5
Ra2G10b	A7	10.55
BnGMS151	A7	14.63
BRMS-018	A7	19.14
BRAS023	A7	20.8
IGF1178b	A7	35.6
BRMS-005	A7	42.12
HR-Sp3-255	A7	42.78
HR-Tp4-305	A7	47.31
CB10594	A7	48.45
Na12E11	A7	55.78
KBrB084H08-24	A7	57.47
niab063	A7	60.9
sR7223	A7	63.8
sNRA59	A7	69.8
KBrB027O09-8	A7	71.5
B084H08-2	A7	76.09
niab064	A7	80.36
znS13M26-340	A7	82.19
niab065	A7	82.23
niab043	A7	88.44
HBr030	A7	98.61
IGF0504f	A7	101.8
JICB0571	A7	101.9
RPSaA	A7	102.32
znS06M34-50	A7	102.8
BOM65	A7	104.14
BON19	A7	104.52
CNU167	A7	104.9
CNU044	A7	108.49
BRMS036	A7	111.04
T23	A7	112.89
B055K07	A7	113.37
HBr021	A7	117.92
H011B08	A7	122.11
BnGMS608	A7	127.33
IGF3309b	A7	130
B028I01b	A7	132.98
CB10439	A7	134.1
CNU331	A7	139.18
niab-030	A7	139.53
HG-WRI1-A7	A7	140.65
CNU168	A7	147.37
HAU73	A7	148.75
e1m19-100	A8	0
HAU5-5	A8	7.04
e8m13-117	A8	11.44
S008P19-1	A8	15.65
FITO131	A8	17.78
e6m28-337	A8	20.33
sS1702	A8	21.42
BnGMS389	A8	25.94
e7m4e	A8	26
H004I05-1	A8	28.9
BnGMS312	A8	30.48
FAE1	A8	35.8
em1ga34c	A8	36.65
BnPAP35-A8	A8	39.13
CB10629	A8	42.93
CB10298	A9	0
Na10G06	A9	1.41
niab028	A9	7.1
ZAAS352	A9	15.74
BnGMS281	A9	19.59
CB10311	A9	20.63
CB10103	A9	23.01
B069A23	A9	24.6
e8m13-248	A9	36.04
BrSF95-50	A9	44.65
FITO516c	A9	45.14
GIFLP046b	A9	46.38
e17m15-122	A9	48.18
CNU487	A9	50.6
GIFLP046a	A9	66.86
FITO516a	A9	69.14
e18m9-480	A9	70.73
e10m25-629	A10	0
Na12D11	A10	0.18
IGF1073a	A10	0.88
me3fc9a	A10	0.99
pW240	A10	2.92
em9me5	A10	3.3
BnGMS611	A10	3.62
CB10122	A10	3.85
em15me28-200	A10	5.13
BnGMS9	A10	5.28
S13M08-1-220	A10	5.87
BoGMS0197	A10	6.61
e10m20-133	A10	6.88
e3m6a	A10	7.24
ZW144-3F3R-a	A10	7.97
RA2E03	A10	10.18
MR156	A10	10.85
Na10D07a	A10	12.42
CB10267b	A10	12.94
Na12C05	A10	13.98
Na10E08	A10	14.17
HS-b14-1	A10	14.19
Na12E09	A10	14.32
e8m13-356	A10	14.67
IGF3321e	A10	14.74
CB10109	A10	14.94
e10m18-368	A10	14.99
em8me6b	A10	15.09
em16me4c	A10	15.21
HS-j90	A10	15.21
em19me4b	A10	15.38
BoGMS1036a	A10	15.99
BnGMS625	A10	17.14
BoGMS0057	A10	17.42
me3Ipm1a	A10	17.5
Ss2066	A10	17.53
BoGMS1387	A10	17.96
sR6083	A10	18.01
S002B15-1a	A10	18.41
em1me33d	A10	18.74
Na10D07	A10	18.75
Ra2E03	A10	18.98
niab013a	A10	19.46
e19m9-173	A10	19.56
niab144	A10	20.83
BoGMS0838	A10	20.87
S003B15-1	A10	20.93
BnGMS638	A10	21.67
em1pm37e	A10	22.87
niab123	A10	24.78
niab133	A10	26.3
em15me6b	A10	27.59
em16me5d	A10	29.94
HG4-BSR5	A10	29.97
HG4-BSR4	A10	30.65
BnGMS114	A10	31.13
HG4-BSR7	A10	32.09
CO-5'	A10	32.58
Na12F09	A10	33.24
em11me3d	A10	34.2
e1m3c	A10	36.49
HG-CO-A10	A10	36.53
em1odd53d	A10	37.96
pw155b	A10	38.44
niab103	A10	39.12
em7me4a	A10	40.37
e5m3c	A10	40.97
BoGMS1510	A10	42.4
BoGMS1467	A10	43.24
sN8502	A10	43.69
BnGMS385	A10	44.61
BoGMS1350	A10	46.04
sN8503	A10	47.62
sN8474	A10	50.84
HG-FLC-A10	A10	51.81
FLC1	A10	52.18
niab009	A10	52.95
niab100	A10	56.01
S13M08-1-135	A10	57.95
CB10079	A10	58.15
P4M2-200	A10	59.03
BoGMS0306	A10	59.55
Ol11E03	A10	61.38
Ol11B03	A10	63.05
JICB0272	A10	63.53
OL10A03	A10	64
BRMS-244	A10	66.78
me3pm30c	A10	68.52
BRMS-062	A10	70.61
IGF0193C	A10	70.95
BnGMS171	A10	72.57
S07M11-1-85	A10	73.81
RA2F11	A10	73.91
e4m4-107	A10	75.94
e8m23-246	C1	0
e8m23-247	C1	6.81
niab138	C1	11.76
FITO095	C1	13.2
niab071	C1	21.2
E4HM33-330	C1	30.05
E10HM32-40	C1	33.67
IGF2041E	C1	36.16
e6m29-449	C1	38.26
HR-S10-135	C1	41.6
S10-135	C1	41.84
HR-Sp2-190	C1	42.56
CB10208	C1	43.82
BRMS-056	C1	48.07
BRMS-56	C1	48.77
IGF2026c	C1	48.96
TrAPG_4	C1	50.96
CB10369	C1	51.52
znS08M15-280	C1	51.84
E2HM34-80	C1	52.03
e21m12-147	C1	52.57
P7M5-285	C1	52.95
E1HM34-150	C1	55.36
E10HM31-255	C1	55.88
P13M6-90	C1	57.27
IGF0178b	C1	58.25
IGF2105a	C1	59.28
JICB0548	C1	62.4
CB10277	C1	63.82
e11m15-113	C1	64.09
S03-240	C1	64.24
HR-S3-240	C1	64.28
S03-230	C1	65.07
HR-S3-230	C1	65.11
SA34	C1	65.69
EST156b	C1	66.88
ZAAS156b	C1	66.94
JICB0483	C1	68.32
S13-130	C1	68.49
BnGMS301	C1	68.71
HR-S13-130	C1	68.79
EST02	C1	68.86
E7HM40-590	C1	69.86
em18me23-300	C1	70.16
SA54	C1	70.29
S16M10-215	C1	70.88
CB10258	C1	71.44
Na12C08	C1	71.72
IGF1059E	C1	71.8
SA49	C1	71.85
IGF3315b	C1	71.99
IGF3338a	C1	72.14
Ol10E12	C1	72.15
IGF0504b	C1	72.15
S13M08-1-380	C1	72.73
em09me10-420	C1	72.83
E5HM31-480	C1	73.64
e10m13-122	C1	73.7
znS08M15-80	C1	74.02
P10M22-130	C1	74.32
e11m4-461	C1	74.87
em21me20-80	C1	75.22
e11m15-543	C1	75.9
znS06M30-310	C1	76.14
S13M08-1-190	C1	76.39
HR-Sp2-150	C1	78.42
S04M03-1-210	C1	78.49
E7HM40-280	C1	79.16
e21m12-335	C1	79.29
e4m19-245	C1	80.74
e8m21-225	C2	0
P7M7-490	C2	0.16
Na12E03	C2	0.76
MD38	C2	2.59
em21me20-350	C2	4.06
Na12C03	C2	7.36
e8m21-218	C2	9.25
znS03M33-400	C2	9.64
em18me6-220	C2	11.93
sNRE30	C2	14.21
Na12C12	C2	16.5
SA42	C2	18.78
e18m6-298	C2	19.72
Ol12B03	C2	21.07
Ol10H02	C2	23.36
sORA43	C2	25.64
em11me5-800	C2	27.93
IGF3246z	C2	30.21
znS12M42-180	C2	32.5
em05me08-250	C2	34.78
em17me11-100	C2	37.07
em17me28-100	C2	39.35
Bras102b	C2	40.82
SA12a	C2	41.64
HR-S9-80	C2	43.92
HR-Tp2-120	C2	46.21
HR-Sp3-450	C2	48.49
HR-Tp2-110	C2	50.78
e11m15-304	C2	51.49
em12me01-110	C2	53.06
Na12G08a	C2	53.39
BnGMS633	C2	54.85
em07me14-170	C2	55.35
HG-FT-C2	C2	57.63
e9m1-305	C2	58.67
e10m25-414	C2	59.74
Ol13G05	C2	59.92
e11m11-181	C2	60.03
CB10530b	C2	62.2
BnGMS280	C2	63.16
sR6293b	C2	64.49
e9m7-489	C2	65.95
sN3761b	C2	66.77
21FXTRAP10-1	C2	68.03
em11me5-600	C2	69.06
IGF5190b	C2	71.34
niab124	C2	72.78
S14M06-98	C2	78.58
znS03M33-300	C2	79.38
P13M8-375	C2	84.36
ZN22a-1-320	C2	87.42
P7M1-90	C2	93.27
S1231-2F2R	C2	95.46
em01me17-170	C2	103.5
BnGMS81	C2	105.37
S1231-1F1R-c	C2	111.54
FITO282	C2	115.1
sR12095	C2	119.58
pW119	C2	122.88
Ol11H09	C2	126.18
e10m19-165	C2	129
B089D07	C3	0
STS02	C3	0.44
HG-FLC-C3b	C3	1.01
Ol10E05	C3	3.53
IGF2134e	C3	3.95
FITO004	C3	4.32
CB10427	C3	4.85
BRAS120	C3	5.21
Na12E02	C3	5.61
e19m10-213	C3	6.31
em09me10-100	C3	7.99
HAU99c	C3	8.1
CB10132	C3	10.98
JICB0220	C3	11.83
E2HM32-420	C3	14.99
HBr056	C3	15.64
BnGMS537	C3	16.59
HBr211	C3	18.37
HBr152	C3	26.16
S04M03-1-170	C3	28.6
em21me20-360	C3	31.11
HBr161	C3	32.15
BnGMS283	C3	32.98
Na10D03	C3	33.46
HBr052	C3	34.74
HBr051	C3	36.88
IGF0117a	C3	45.74
FITO123	C3	49.25
FITO390	C3	50.2
HBr083	C3	50.46
Ol11G11b	C3	52.93
BRAS069	C3	55.42
FITO008	C3	55.66
S10M03-1-345	C3	56.02
e7m8-368	C3	56.28
E6HM40-280	C3	57.23
CNU422	C3	58.25
pW143	C3	58.97
e17m4-356	C3	60.8
OL10B07	C3	65.33
JICB2040_200	C3	66.63
IGF3165b	C3	68.12
e11m4-114	C3	68.13
HBr139	C3	69.62
Na10E02	C3	69.62
e7m5-111	C3	71.4
HBr062	C3	71.97
CNU099	C3	74.41
e10m25-383	C3	74.74
P13M8-600	C3	75.58
HR-Tp4-260	C3	76.03
IGF1141f	C3	79.79
BnGMS326	C3	79.86
em15me02-280	C3	82.17
E7HM31-450	C3	82.61
IGF0568d	C3	83.11
P10M8-150	C3	86.24
FITO378	C3	87.36
znS11M22-90	C3	88.74
BnGMS513	C3	90.27
JICB2035_300	C3	90.27
BnGMS273	C3	90.83
BnGMS2	C3	93.36
SA27	C3	94.74
JICB2001_300	C3	94.9
sN2032	C3	95.48
Na10G06b	C3	96.23
JICB2047_250	C3	96.56
S14M06-90	C3	97.93
IGF2522e	C3	97.95
pW146	C3	99.55
IGF5376b	C3	99.83
CNU208	C3	100.62
CB10600	C3	103.49
E10HM32-140	C3	105.38
HBr014	C3	109.26
MR-049	C3	113.68
BRAS068	C3	113.75
MR049	C3	113.89
Ol13C12	C3	114.52
B025K04	C3	118.75
IGF0235b	C3	118.76
JICB0633	C3	120.89
e11m12-119	C3	121.21
HG-FAE1-C3	C3	122.59
Ol13H09	C3	126.98
HS-Au8	C3	129.26
CB10003	C3	130.17
Au8	C3	130.76
BRMS-093	C3	134.17
FITO347	C3	141.32
SA5	C4	0
Ol10D03b	C4	1.33
e19m2-115	C4	4.84
e4m9-215	C4	11.81
FITO195	C4	18.39
Na12E06	C4	20.86
e19m9-356	C4	22.49
e18m15-216	C4	22.84
FITO514	C4	22.87
Na10C01	C4	24.56
e19m9-336	C4	25.75
e7m8-402	C4	27.39
MR163.2	C4	28.69
CB10045	C4	35.13
FITO239	C4	36.52
SA55	C4	44.15
e17m15-310	C4	49.06
SA48b	C4	52.05
SA48a	C4	53.58
B086L12b	C4	84.1
e21m12-409	C4	91.6
e21m12-327	C4	94.39
e4m4-289	C5	0
e4m5-289	C5	18.53
CB10487	C5	19.28
B087P06-1	C5	34.6
CB10229	C5	36.24
SA89	C5	40.79
znS06M30-220	C5	52.57
BRMS-309	C5	56.7
e11m3-339	C5	57.27
IGF0193C	C5	60.83
sS2129	C5	64.97
Ra2F11	C5	68.22
Na10D11	C5	69.1
Na12C01a	C5	70.32
niab003	C5	70.44
FITO518	C5	71.45
niab038	C5	72.41
sS2131	C5	73.24
FITO520	C5	73.3
Ol10A10	C5	77.37
em12me21-150	C5	81.51
Na12E06B	C5	85.64
RA2F11	C5	89.77
IGF3112a	C5	93.91
BRAS052b	C5	95.99
KBrB086M23-6_575	C5	98.04
E6HM31-470	C5	100.81
JICB0509	C5	102.18
Ol10B02	C5	106.31
S10M16-2-180	C5	110.31
sORH13	C5	110.44
Na12G12	C5	114.58
E5HM31-280	C5	115.16
E7HM40-120	C5	117.08
IGF1017E	C5	118.71
P10M10-330	C5	120.41
CB10124	C5	122.85
SA2	C5	123.16
BRMS-027b	C6	0
e11m11-304	C6	6.55
HBr047	C6	7.79
e18m5-446	C6	8.48
HBr057	C6	9.22
sS2486	C6	11.98
Na12D03	C6	13.74
HR-C005-C6	C6	14.05
HR-Sp3-275	C6	18.58
CB10234	C6	21.5
SA60	C6	22.79
Na12E01a	C6	23.61
Ol10D03a	C6	24.06
HS-CJA115	C6	24.85
e17m15-245	C6	25.84
MR133.1	C6	28.18
HBr025	C6	30.44
HR-Sp2-250	C6	33.47
IGF3380b	C6	35.64
HS-WA3	C6	36.15
CB10010	C6	37.25
CB10278	C6	38.3
em15me28-300	C6	46.74
BOH88	C6	52.46
BRMS-015	C6	54.14
e10m25-347	C6	55.26
BOM09	C6	57.09
e4m5-260	C6	60.68
HR-Tp2-140	C6	61.21
BnGMS205	C6	64.18
HR-S10-168	C6	64.47
HG-AP1-C6a	C6	65.61
Ol12E03a	C6	65.64
HS-Au4	C6	65.91
FITO043	C6	66.23
HS-028L01_AT3	C6	66.31
Na12A05	C6	66.8
HR-Sp2-305	C6	67.09
e18m15-394	C6	67.22
HS-CCSSR1	C6	67.31
Na12A02	C6	67.79
pW134	C6	67.91
HG-FT-C6b	C6	68.46
FITO035	C6	68.58
em14me28-200	C6	68.99
FITO008	C6	69.4
sR12387	C6	70.7
CB10632	C6	70.97
Na10C06	C6	71.37
BOG44-1	C6	74.33
CNU053	C6	77.08
em19me20-100	C6	77.74
JBnB021K03	C6	79.43
HG-AP1-C6c	C6	86
e11m2-241	C6	87.26
e8m4-484	C7	0
CB10268	C7	9.4
BRAS014b	C7	10.7
SA32	C7	13.03
MD50	C7	16.38
e21m6-246	C7	19.36
Na12H07a	C7	20.52
e7m1-307	C7	21.12
e7m1-428	C7	22.97
e7m1-391	C7	23.58
e7m1-310	C7	24.59
e7m1-398	C7	25.35
e7m1-453	C7	26.4
e7m1-416	C7	27.11
CB10431	C7	41.39
CB10425	C7	57.17
e17m2-238	C8	0
e7m5-147	C8	17.64
e17m15-470	C8	19.36
BnGMS4	C8	21.76
e18m6-189	C8	25.05
e18m5-374	C8	45.55
e10m19-312	C8	48.62
e10m22-313	C8	50.51
CB10028	C8	51.47
CB10533	C8	55.81
ZAAS326	C9	0
H121P05	C9	1
KBrH121P05-2	C9	2.57
ANL2	C9	3.18
e21m12-313	C9	3.64
CHS	C9	4.13
SA97	C9	4.29
CNU406	C9	5.48
CB10064	C9	7.21
FITO392	C9	7.56
CB10199	C9	7.67
e11m13-497	C9	8.4
FITO516b	C9	10.7
SF61499	C9	11.02
e11m12-504	C9	11.26
SF24724	C9	11.41
S16M07-1-160	C9	11.97
e19m2-425	C9	14.89
BnGMS371	C9	16.55
e3m2-219	C9	19.36
BRAS055	C9	21.11
em20me27-230	C9	22.26
P4M4-100	C9	22.63
HR-Tp3-360	C9	23.85
E9HM40-220	C9	24.47
P5M5-150	C9	27.14
BRMS-154	C9	27.51
IGF1072c	C9	28.68
e9m26-346	C9	28.69
HBr088	C9	29.06
05FXTRAP04-1	C9	30.19
HBr087	C9	31.01
HBr071	C9	31.22
HBr115	C9	32.5
HBr125	C9	32.75
HBr144	C9	33
em17me21-400	C9	33.84
S03-105	C9	34.01
P13M6-130	C9	35.91
HBr186	C9	37.79
E9HM31-280	C9	38.47
Na10C01c	C9	38.93
niab022	C9	40
pW233b	C9	40.56
em11me5-1000	C9	40.99
Ol13C03	C9	41.64
SA30	C9	42.38
S15M04-2-92	C9	44.14
S13M08-1-110	C9	44.52
S16071-3F3R	C9	45.45
e3m19-403	C9	45.65
P8M8-150	C9	46.47
SA85	C9	47.13
E2HM34-260	C9	48
em09me10-130	C9	48.15
Na10D08	C9	48.27
sNRG42	C9	48.97
HR-C017-C9	C9	50.59
Na12G04	C9	52.03
S10M03-1-235	C9	54.12
HG4-HZ6-30	C9	56.52
e6m29-297	C9	56.91
S12M03-2-200	C9	59.57
E8HM31-180	C9	60.79
IGF5193b	C9	62.81
CB10288	C9	64.02
Na10D07b	C9	64.81
HR-Sp1-170	C9	67.9
sR12384I	C9	69.85
S05M05-130	C9	71.22
HG4-SAH20	C9	72.23
e21m4-324	C9	72.91
Note:
The markers with red shadow indicate that these markers are in KN map.

## Sheet: SS map and QTLs
SS map				QTLs
Chromosomes	Markers	Position		Consensus QTLs			Identified QTLs in SS population
A1	BrGMS125	0		QTLs	Position	Confidence interval	QTLs	Chromosomes	Traits	Lodscore	PVE	Position	Confidence interval	Additive effect
A1	BrGMS2493	4		SS-cqSW-A1-1	19.49	16.21-22.78	qSWA1.1a	A1	TSW	4.4	7.2	19.5	13.8-23.4	–0.19
A1	niAB85	14					qSWA1.2a	A1	TSW	4.4	7.7	19.5	14.4-23.4	-0.19
A1	BrGMS2492	23		SS-cqSW-A1-2	27.8	24.73-30.88	qSWA1.1b	A1	TSW	4.6	5	28.4	23.4-33	–0.15
A1	CNU235	28					qSWA1.2b	A1	TSW	5.4	7.3	27.4	26.1-34.1	-0.18
A1	BoGMS292a	41		SS-cqSW-A6	28.97	24.67-33.27	qSWA6.1	A6	TSW	3.8	4.2	25.7	15.7-35.9	0.14
A1	BnEMS57d	44					qSWA6.2	A6	TSW	6.5	10.7	29.7	23.8-33.3	0.21
A1	BnEMS451	47		SS-cqSW-A7	83.3	77.2-84.2	qSWA7.1	A7	TSW	4.1	5.6	83.3	77.2-84.2	-0.16
A1	sn3523R	54		SS-cqSW-A9-1	44.8	42.8-50.9	qSWA9.2a	A9	TSW	4.1	4.9	44.8	42.8-50.9	-0.15
A1	CB10597	67		SS-cqSW-A9-2	56.5	52.6-59.3	qSWA9.2b	A9	TSW	4.6	4	56.5	52.6-59.3	-0.14
A1	Na10-h06	68		SS-cqSW-A9-3	91.69	90.69-92.68	qSWA9.1	A9	TSW	17.1	28.2	91.8	91.1-93.6	0.37
A1	BnEMS415	69					qSWA9.2c	A9	TSW	12	21.7	91.5	90-93.3	0.33
A1	Na12-H02	86		SS-cqSW-C9-1	37	26.1-56.3	qSWC9.1a	C9	TSW	3.6	1.3	37	26.1-56.3	-0.08
A2	CB10355	0		SS-cqSW-C9-2	65.5	63.72-67.27	qSWC9.1b	C9	TSW	4	5.5	65.5	64.7-69.5	0.17
A2	SNRE30a	7					qSWC9.2	C9	TSW	6.1	9.9	65.5	65.2-70.5	0.29
A2	BrGMS75	14		Reference:
A2	BnEMS58	16		Yang P, Shu C, Chen L, Xu J, Wu J, Liu K: Identification of a major QTL for silique length and seed weight in oilseed rape (Brassica napus L.). Theor Appl Genet 2012, 125(2):285-296.
A2	BnEMS51a	17
A2	OI13-E08	20
A2	CNU360	23
A2	BnEMS1115a	41
A2	BnEMS46	47
A2	BnGMS103	49
A2	OI10-C05b	50
A2	BrMS82	57
A2	BnEMS27	57
A2	Na14-H11	63
A2	BnGMS195	83
A6	BrGMS146	0
A6	BOGMS1335	4
A6	Bnems163	12
A6	BoGMS56a	22
A6	BnGMS288	30
A6	BnEMS444	33
A6	BnEMS246	34
A6	BoGMS314	34
A6	BnEMS738	39
A6	CNU219	42
A6	BRAS014a	50
A7	CNU168	0
A7	BrGMS231	7
A7	BrGMS611	9
A7	CNU331	13
A7	BrGMS337	20
A7	BnEMS1061	23
A7	CNU339	25
A7	BrGMS189	26
A7	SR12387	29
A7	FITO043	31
A7	BRMS-036	33
A7	BnEMS1061	37
A7	BrGMS1220	42
A7	SNRA59	47
A7	BnEMS620	49
A7	OI10-F09a	50
A7	SR7223	51
A7	BrGMS139	52
A7	BrGMS159	54
A7	BRAS023	72
A7	BrGMS171	75
A7	BoGMS1257	82
A7	BN25C2	82
A7	BoGMS531	83
A7	SR0282R	84
A7	BoGMS710a	85
A7	SR4047	87
A9	BrGMS1190	0
A9	CNU325b	22
A9	BrGMS1016	23
A9	BrEMS14	41
A9	BrGMS1011a	51
A9	BoGMS56b	54
A9	OI12-F02	56
A9	CB10022	57
A9	BrGMS1115	62
A9	BrGMS101b	63
A9	BoGMS310	64
A9	BrGMS634	65
A9	BrGMS1141	66
A9	BoGMS708	67
A9	BnEMS504	71
A9	BnEMS696b	77
A9	BrGMS1084	82
A9	BnEMS453	84
A9	BoGMS1377	85
A9	BnEMS515	86
A9	BrGMS1093	87
A9	BrGMS1037	91
A9	BrGMS1039	92
A9	BrGMS1041	92
A9	Na10-B07	92
A9	BnEMS799a	95
A9	BoGMS116	96
A9	SN11670	97
A9	BnEMS300	100
A9	BnEMS762	102
A9	CNU008	103
A9	BrGMS1072b	112
A9	BnEMS713	115
A9	BnEMS943	122
A9	BrGMS1130	124
C2	BnEMS1115b	0
C2	BnEMS694	6
C2	BnGMS633	9
C2	OI10-C05a	10
C2	BnEMS281	18
C2	BrGMS204	19
C2	OI13-G05	20
C2	BnEMS38	27
C2	BoGMS768	41
C3	BoGMS358	0
C3	BnEMS893	2
C3	BoGMS1332	3
C3	BoGMS953	4
C3	NIAB115a	5
C3	BrGMS2611	9
C3	OI10-B08	20
C3	BnEMS877	24
C3	BoGMS576	31
C3	Na12-E02	33
C3	CB10427	35
C3	BnEMS152	39
C3	BnEMS198	42
C4	BoGMS849	0
C4	BnEMS648	7
C4	BoGMS1049	8
C4	BoGMS836	16
C4	BoGMS1031	26
C4	BnEMS413	39
C4	Na12-D09	53
C4	BnGMS235a	63
C9	BoGMS584	0
C9	BoGMS1484a	18
C9	BnEMS106	21
C9	BnEMS334	25
C9	BnEMS301	29
C9	BrGMS821	45
C9	OI10-D08	60
C9	BoGMS1484b	62
C9	BnEMS181	62
C9	BrGMS967	64
C9	BrMS154	64
C9	BnEMS614b	64
C9	BnGMS43	64
C9	BrGMS513	64
C9	BoGMS1283	65
C9	BnEMS820	66
C9	SN2016	70
C9	BnGMS213	71
C9	BoGMS345	72
C9	BrGMS1011b	73
C9	BnGMS185	79

## Sheet: BE map and QTLs
BE map					QTLs
Chromosomes	Markers	Position			Consensus QTLs			Identified QTLs in BE population
A1	BoGMS1340	0			QTLs	Position	Confidence interval	QTLs	Chromosomes	Traits	Lodscore	PVE	Position	Confidence interval
A1	B048F07	3.35			BE-cqSY-A1-1	99.4	97.4-101.2	SYLP-A1a	A1	SY	3.8	11.2	99.4	97.4-101.2
A1	S015K01	6.11			BE-cqSY-A1-2	111.77	110.3-113.24	SYLP-A1b-1	A1	SY	4.9	13.7	110.7	108.8-112.9
A1	niab106	8.37						SYLP-A1b-2	A1	SY	3.5	11	112.9	110.7-114.9
A1	B036M17	14.63			BE-cqSY-A3	81.3	80.2-82.2	SYNP-A3	A3	SY	6.6	16.1	81.3	80.2-82.2
A1	CNU143	16.13			BE-cqSY-A4	0	0-1.22	SYNP-A4-1	A4	SY	3.8	8.8	0	0-2.8
A1	em9me1a	17.97						SYNP-A4-2	A4	SY	5.6	16.2	0	0-5.1
A1	H055H09	18.8			BE-cqSY-A5-1	57.6	55.7-59.4	SYLP-A5a	A5	SY	4.5	12.3	57.6	55.7-59.4
A1	CB10097	30.33			BE-cqSY-A5-2	68.8	66.8-76.6	SYLP-A5b	A5	SY	3.7	10.4	68.8	66.8-76.6
A1	BnSQD1-A1	30.4			BE-cqSY-A5-3	92.6	88.9-98.1	SYNP-A5	A5	SY	4.9	14.5	92.6	88.9-98.1
A1	CNU139a	30.83			BE-cqSY-A6-1	31.39	30.47-32.32	SYLP-A6a-1	A6	SY	4.2	11	31.8	30.2-33.3
A1	S004O31	31.94						SYLP-A6a-2	A6	SY	3.9	12.9	30.1	29.5-33.3
A1	BnPHR1-A1	34.58			BE-cqSY-A6-2	35.7	34.8-37.7	SYLP-A6b	A6	SY	3.4	11.3	35.7	34.8-37.7
A1	CB10099	37.94			BE-cqSY-A8-1	54.3	49.8-58.6	SYLP-A8a	A8	SY	3.7	13.7	54.3	49.8-58.6
A1	BoGMS1119	39.35			BE-cqSY-A8-2	61.5	58.9-66.1	SYLP-A8b	A8	SY	4.3	14.2	61.5	58.9-66.1
A1	BRMS056a	43.11			BE-cqSY-C1	6	2-15.9	SYNP-C1	CC	SY	3.6	9.7	6	2-15.9
A1	BnGMS377b	43.39			BE-cqSY-C5-1	51.2	49.2-55.8	SYNP-C5a	C5	SY	6.1	20	51.2	49.2-55.8
A1	em15me6c	43.8			BE-cqSY-C5-2	57.84	56.73-58.95	SYNP-C5b-1	C5	SY	8.1	21	57.8	56.7-59.7
A1	em5me7c	45.58						SYNP-C5b-2	C5	SY	3.8	11.1	57.9	56.6-59.9
A1	CNU330	46.75			BE-cqSY-C5-3	66	62.97-69.03	SYNP-C5c-1	C5	SY	6.8	17.8	65.1	60.9-69.1
A1	sR11990	48.79						SYNP-C5c-2	C5	SY	3.8	11.7	67.1	60.5-69.5
A1	em5me1c	51.15			BE-cqSY-C8	70.9	69.9-73.9	SYNP-C8	C8	SY	4.4	12.4	70.9	69.9-73.9
A1	BoGMS1565a	53.01			BE-cqSW-A3-1	7.8	5-11.6	SWLP-A3a	A3	SW	3.7	8.8	7.8	5-11.6
A1	CNU335	54.8			BE-cqSW-A3-2	91.3	90.3-92.5	SWNP-A3	A3	SW	4.2	10.3	91.3	90.3-92.5
A1	em11me4b	57.1			BE-cqSW-A3-3	92.6	92.3-93	SWLP-A3b	A3	SW	6.3	15.5	92.6	92.3-93
A1	e3m9a	58.9			BE-cqSW-A3-4	96.1	95.5-97.4	SWLP-A3c	A3	SW	5.7	14.6	96.1	95.5-97.4
A1	BRAS041	61.43			BE-cqSW-A4	40.5	39.03-41.96	SWNP-A4	A4	SW	3.3	7.8	40.5	39.5-42.8
A1	HBr306	63.3						SWLP-A4	A4	SW	3.8	9.7	40.5	39.1-45.5
A1	e3m9d	64.65			BE-cqSW-A10-1	36.4	34.5-41.1	SWLP-A10a	A10	SW	3.2	8.2	36.4	34.5-41.1
A1	BoGMS0460	66.98			BE-cqSW-A10-2	52.99	52.58-53.41	SWNP-A10a-1	A10	SW	4.6	13.9	53	52.1-53.9
A1	em13me7a	69.15						SWNP-A10a-2	A10	SW	5.1	14.6	53	52.3-53.8
A1	em7me4b	70.73						SWLP-A10b	A10	SW	4.7	14.5	53	52.1-53.3
A1	em9me4c	73.37			BE-cqSW-A10-3	57.8	57.5-58.3	SWLP-A10c	A10	SW	5.7	14.8	57.8	57.5-58.3
A1	em13me4a	74.33			BE-cqSW-A10-4	63	62.4-63.59	SWNP-A10b-1	A10	SW	3.4	9.4	63	61.9-66.5
A1	em1pm37g	77.19						SWNP-A10b-2	A10	SW	4.9	11	63	62.3-68.8
A1	CNU133	79.67						SWLP-A10d-1	A10	SW	5.5	14.1	63	62.4-63.7
A1	em14me3c	81.95						SWLP-A10d-2	A10	SW	3.6	9.9	63	62-66.3
A1	em1bg50d	84.77			BE-cqSW-C6-1	6.7	2.7-7.7	SWNP-C6a	C6	SW	4.3	11.9	6.7	2.7-7.7
A1	Na13E04	86.1			BE-cqSW-C6-2	11.9	11-13.5	SWNP-C6b	C6	SW	4.7	10.7	11.9	11-13.5
A1	sN3533Rb	93.05			BE-cqSW-C6-3	28.1	22.9-34	SWNP-C6c	C6	SW	3.7	11.3	28.1	22.9-34
A1	CB10597	97.43			BE-cqBN-A3-1	70.6	65.1-73.1	BNLP-A3a	A3	BN	3.6	10.1	70.6	65.1-73.1
A1	BnGMS464	100.6			BE-cqBN-A3-2	76.3	76-79.9	BNLP-A3b-1	A3	BN	7.2	19	76.3	76-79.9
A1	OL10A11	103.68			BE-cqBN-A3-3	81.3	80.2-82.5	BNLP-A3b-2	A3	BN	3.3	9.2	81.3	80.2-82.5
A1	em1me33e	106.41			BE-cqBN-A3-4	95.1	94.3-95.7	BNLP-A3c	A3	BN	3.8	11.6	95.1	94.3-95.7
A1	e1m6i	108.83			BE-cqBN-A6	31.8	30.2-33.1	BNLP-A6	A6	BN	3.9	9.4	31.8	30.2-33.1
A1	MR38a	110.68			BE-cqBN-A8-1	15.7	13.7-17.6	BNNP-A8-2	A8	BN	4.6	11.6	15.7	13.7-17.6
A1	BnNPC4-A1	113.86			BE-cqBN-A8-2	20.22	18.48-21.97	BNNP-A8-1	A8	BN	3.5	7.8	18.6	17-22.7
A1	niab056a	116.51						BNNP-A8-3	A8	BN	3.5	9.2	21.2	18.6-23
A2	S003K07	0			BE-cqBN-A8-3	64.42	62.82-66.03	BNLP-A8-1	A8	BN	5.1	12.8	64.6	62.9-66.2
A2	B013N08-1	10.37						BNLP-A8-2	A8	BN	3.3	10	61.5	50.9-64.6
A2	B019G30	13.43			BE-cqBN-A9-1	5.8	0.3-9.8	BNNP-A9a	A9	BN	4.3	11	5.8	0.3-9.8
A2	B080H10	14.38			BE-cqBN-A9-2	17.7	16.6-19.7	BNNP-A9b	A9	BN	3.6	11.2	17.7	16.6-19.7
A2	em1ga34e	37.06			BE-cqBN-A9-3	26.6	25.5-28.6	BNNP-A9c	A9	BN	4.4	11.2	26.6	25.5-28.6
A2	sR13095	33.38			BE-cqBN-A9-4	32.6	30.6-35.9	BNNP-A9d	A9	BN	3.2	8.5	32.6	30.6-35.9
A2	em1ce35d	43.63			BE-cqBN-C1-1	30.9	29-31.5	BNNP-C3a	C3	BN	7.2	19.8	30.9	29-31.5
A2	sR94103	46.93			BE-cqBN-C1-2	37.3	36.8-38.4	BNNP-C3b	C3	BN	3.7	8.3	37.3	36.8-38.4
A2	B071M18	51.55			BE-cqBN-C6-1	13.5	13.4-15.3	BNNP-C6a	C6	BN	6.2	16.1	13.5	13.4-15.3
A2	B060E11-1	55.53			BE-cqBN-C6-2	19.9	19.7-20.7	BNNP-C6b	C6	BN	8.5	21.1	19.9	19.7-20.7
A2	B060E11	56.63			BE-cqBN-C7	55.1	51.5-66.5	BNNP-C7	C7	BN	3.4	7.7	55.1	51.5-66.5
A2	BnMGD3-A3a	57.31			BE-cqPH-A3-1	31.9	28.5-32.1	PHNP-A3a	A3	PH	3.9	12.3	31.9	28.5-32.1
A2	BnMGD3-A3b	58.13			BE-cqPH-A3-2	37.6	36.6-39	PHNP-A3b	A3	PH	7	19.9	37.6	36.6-39
A2	S004M05-3	59.13			BE-cqPH-A3-3	43.75	42.31-45.18	PHNP-A3c	A3	PH	3.3	10.2	42.7	40.3-44.9
A2	B070J05	59.57						PHLP-A3a-1	A3	PH	4.1	11.1	43.5	39.2-46.9
A2	em1me6a	63.01						PHLP-A3a-2	A3	PH	3.7	11.3	44.7	42.7-46.9
A2	H007A03-1	63.3			BE-cqPH-A3-4	50	48.3-52.5	PHLP-A3b-1	A3	PH	6.6	16.9	50	48.3-52.5
A2	e1m10c	65.76			BE-cqPH-A3-5	55.5	54.6-57.4	PHLP-A3b-2	A3	PH	3.2	8.9	55.5	54.6-57.4
A2	Na14H11	67.33			BE-cqPH-A8-1	15.7	14.7-18.2	PHNP-A8a	A8	PH	4.4	11.7	15.7	14.7-18.2
A2	B069F08	67.65			BE-cqPH-A8-2	23	20.1-27	PHNP-A8b	A8	PH	3.7	10	23	20.1-27
A2	B049H14	67.88			BE-cqPH-A8-3	50.3	44.8-54.3	PHLP-A8a	A8	PH	3.7	15	50.3	44.8-54.3
A2	BnGPT1-A3a	68.35			BE-cqPH-A8-4	64.6	62.9-68.9	PHLP-A8b	A8	PH	3.7	9.1	64.6	62.9-68.9
A2	B001N33	68.53			BE-cqPH-C3	14.8	14-20.2	PHNP-C3	C3	PH	3.4	10.8	14.8	14-20.2
A2	B071K33	68.54			BE-cqPH-C5-1	43.71	41.67-45.75	PHNP-C5a-1	C5	PH	5.4	25.2	42.6	40.6-45.7
A2	BoGMS1133	69.35						PHNP-C5a-2	C5	PH	3.3	10	45.7	41.8-48.6
A2	BoGMS1394	69.74			BE-cqPH-C5-2	53.2	48.6-55.8	PHNP-C5b-2	C5	PH	3.4	10.8	53.2	48.6-55.8
A2	BnGPT1-A3b	70.09			BE-cqPH-C5-3	57.8	53.8-59.3	PHNP-C5b-1	C5	PH	3.8	10.9	57.8	53.8-59.3
A2	sR6393	70.49			BE-cqPH-C6	26.1	23.4-29.6	PHLP-C6	C6	PH	4.8	15.9	26.1	23.4-29.6
A2	BnGMS78	73.98			BE-cqPH-C9	0	0-2.7	PHNP-C9	C9	PH	3.6	10.9	0	0-2.7
A2	B070J11-3	74.98
A2	em5me7e	76.09			Reference:
A2	e5m1d	83.53			Ding G, Zhao Z, Liao Y, Hu Y, Shi L, Long Y, Xu F: Quantitative trait loci for seed yield and yield-related traits, and their responses to reduced phosphorus supply in Brassica napus. Ann Bot-London 2012, 109: 747-759.
A2	em30me3b	87.07
A2	BnGMS635	88.33
A2	B019I34	89.53
A2	em5me7a	90.63
A2	CB10093a	93.37
A2	em11me1b	103.37
A2	em3me1	105.97
A2	H057O17	107
A2	e7m6d	109.61
A2	CB10638	111.37
A2	em1me33a	113.96
A3	H138O03	0
A3	HBr138	3.33
A3	B089H11	4.79
A3	HBr306	7.76
A3	BoGMS0330	9.55
A3	Na14E03a	13.08
A3	BnGPT1-A3	13.64
A3	BnGMS357	15.91
A3	HBr307	30.89
A3	BnPHT1-A3a	33.81
A3	BnPHT1-A3b	34.08
A3	CNU350	36.15
A3	HBr304a	37.88
A3	BoGMS1587	33.11
A3	em1ga34b	34.11
A3	em5me5	36.05
A3	sR13015	37.61
A3	BnGMS76	39.34
A3	HBr308	43.7
A3	em4me1c	43.53
A3	em17me6b	44.66
A3	em16me6b	46.87
A3	em19me6b	47.01
A3	em3me3a	48.19
A3	CB10057	48.6
A3	BoGMS0103a	49.53
A3	BoGMS0369	50.03
A3	BnGMS30	51.54
A3	em3me7	54.63
A3	em1me3b	55.53
A3	e1m9a	57.38
A3	H139I15	59.49
A3	Sa39	61.83
A3	BoGMS0843	63.73
A3	BoGMS1353a	63.91
A3	BoGMS1117	64.44
A3	em1bg50b	67.07
A3	B017M18a	70.6
A3	em1me16	73.07
A3	BnPYK10-A3	75.73
A3	H103F14	76.01
A3	OL11G11	76.31
A3	CNU376	78.63
A3	em6me7e	80.15
A3	B088F13	81.34
A3	CNU370	83.11
A3	em3bg50a	83.53
A3	HBr309a	83.85
A3	HBr131	84.16
A3	CNU331	84.95
A3	CNU003	85.03
A3	CNU371	88.39
A3	Na10A09	89.5
A3	em31me1b	90.05
A3	em31me4d	90.83
A3	CNU409	91.31
A3	me3Ipm1b	93.09
A3	em1ce35c	93.57
A3	CNU435	93.66
A3	BRMS050	93.78
A3	CNU316	93.99
A3	BRMS043-3	93.06
A3	HBr313	93.54
A3	HBr314	93.74
A3	BnGMS409	94
A3	BnGMS399	94.37
A3	B003E34	94.47
A3	BnGMS659	94.66
A3	B038P01	94.74
A3	e5m7e	95.07
A3	CB10415	95.47
A3	B043L33	95.73
A3	HBr300	96.07
A3	BoGMS1106	96.54
A3	B017D04-3	97.4
A3	CNU493	98.16
A3	HBr154	98.55
A3	CNU370	99.06
A3	BoGMS1539	103.07
A3	BnSQD1-A3	107.86
A3	H009C15	108.41
A3	BoGMS0661	109.7
A3	HBr318	110.13
A3	BoGMS0408	110.55
A3	HBr313	111.78
A3	BoGMS1513	113.39
A4	em9me7b	0
A4	BnGS7	3.83
A4	Na10D09	5.6
A4	e10m10c	7.04
A4	em13me5	11.48
A4	sR9411	14.34
A4	OL10C01	16.31
A4	em3bg50c	17.36
A4	niab060	18.34
A4	em7me5b	19.33
A4	em14me1a	30.46
A4	CB10347	30.96
A4	em3me4b	31.87
A4	BoGMS0956	33.75
A4	B033O03	34.38
A4	CNU439	35.55
A4	HBr303	37.3
A4	B044E18	38.6
A4	B031P15b	39.64
A4	em11me3	30.3
A4	BoGMS0839	31.89
A4	BnLPR3-A4	34.11
A4	sN3035	35.55
A4	em16me4b	35.83
A4	em19me4a	36.03
A4	BnGMS638	38.31
A4	em3me16a	39.05
A4	em14me7a	40.51
A4	e5m3a	43.5
A4	BoGMS0798	44.85
A4	B113N19	47.45
A4	em15me1a	55.3
A4	em9me4a	61.65
A4	BoGMS0764	64.13
A4	sR13307I	67.59
A4	BnGMS303	68.71
A4	B089M13	70.36
A4	BnPHT1-A4	71.99
A4	S003G14	75.03
A4	B089D07	79.43
A4	B033O04	80.04
A4	H004D08	81.4
A4	HBr311	83.53
A4	HBr317	83.71
A4	HBr316	84.58
A4	BoGMS1408	84.99
A4	em11me3b	86.35
A4	em4me1a	87.01
A4	CNU357	88.96
A4	HBr094	91.78
A4	CB10493b	94.69
A4	BoGMS1136	95.61
A4	em3me3b	99.3
A4	OL11H03	104.68
A5	H117N09-1	0
A5	e5m1e	8.97
A5	H013N11	13.08
A5	BnGMS68	14.33
A5	em6me7c	33.8
A5	CNU356	37.93
A5	BnPHT1-A5b	30.61
A5	BnPHT1-A5c	31.03
A5	BnPHT1-A5a	31.44
A5	B033F34	33.34
A5	BoGMS1565c	45.17
A5	e5m1b	51.45
A5	Na10B08	54.44
A5	e6m10b	56.43
A5	MR14	57.57
A5	BoGMS0387	58.87
A5	BoGMS0893	59.38
A5	e1m6g	60.09
A5	BnGMS394	60.43
A5	CNU398	61.07
A5	em1bg50c	63.39
A5	em3me3	63.06
A5	em3me3a	63.37
A5	em1me5d	64.06
A5	em3me7a	66.81
A5	em3me11c	69.04
A5	em16me1a	70.77
A5	e10m10b	73.47
A5	em10me1a	75.3
A5	H001C34-1	78.85
A5	H004P05	88.9
A5	CNU369	93.57
A5	sR9477	98.85
A5	CNU363	100.59
A5	em15me5	104.34
A5	BRMS007	107.64
A5	em30me3c	109.1
A5	em31me3b	109.59
A5	me3ga33c	110.73
A5	BoGMS0808	114.64
A5	BoGMS1059	117.57
A6	H071I03b	0
A6	BnGMS393	3.77
A6	e3m6b	9
A6	em1bg50a	15.33
A6	em8me5a	17.05
A6	HBr307	18.38
A6	BnPHT1-A6a	19.9
A6	BnPHT1-A6b	33.36
A6	CNU149	33.37
A6	BoGMS0641	34.13
A6	CB10143	34.31
A6	e3m9b	36.07
A6	em7me4c	37.33
A6	em8me5b	37.99
A6	H001J33	38.51
A6	B063J16	38.91
A6	e5m4a	30.13
A6	em1odd53b	31.38
A6	em1me5c	31.77
A6	BnGMS531	33.39
A6	em3me16a	34.09
A6	em3me10c	34.78
A6	em6me5	35.66
A6	em6me7b	40.33
A6	sS1949	41.99
A6	H014F10	43.73
A6	em3fc1	45.64
A6	S013H10-1a	47.81
A6	B061A30	50.14
A6	em1me33d	54.35
A6	em1ga33b	58.13
A6	HBr039	61.95
A6	BnPHT3-A6	66.9
A6	BnBHLH33-A6	70.01
A6	BnRNS1-A6a	73.59
A6	BnRNS1-A6b	73.49
A6	H009H15	73.85
A6	CB10330	87.3
A6	BnGS1	88.56
A6	e1m1c	91.57
A6	em13me5	103.51
A6	e3m9b	104.67
A6	e5m1a	109.7
A7	HBr308	0
A7	em31me4c	11.05
A7	BoGMS0360	17.31
A7	BnLPR1-A7	36.14
A7	BRMS040	37.4
A7	em10me4b	31.6
A7	BRMS018	33.69
A7	BRAS033	34.61
A7	em1pm40b	36.1
A7	em30me6	38.49
A7	BnGS4	39.7
A7	BnGS5	41.39
A7	BnGS3	43.67
A7	em1pm37b	45.18
A7	e7m3c	48.19
A7	em1me9b	49.1
A7	em3me4d	49.69
A7	em6me4c	53.37
A7	BoGMS1081a	58.83
A7	em5me7f	65.35
A7	niab043	73.63
A7	B034F07	76.79
A7	B034A03	83.67
A7	B084K03	85.34
A7	HBr031a	91.85
A7	BoGMS1497b	95.17
A7	em18me1a	101.43
A7	H011B08-1	130.87
A7	em31me1a	134.95
A7	em8me3b	130.8
A8	BoGMS1069	0
A8	e7m3a	4.86
A8	BnGMS373	7.61
A8	em3me16c	8.34
A8	sS3331Bb	8.9
A8	CNU090	9.35
A8	sR9480	9.81
A8	e7m6b	10.63
A8	em18me5	13.31
A8	em14me5d	13.84
A8	Na14G03	15.73
A8	sS1703	17.63
A8	em3fe30b	18.61
A8	H004I05-1	30.33
A8	e7m4e	30.35
A8	BnGMS389	31.33
A8	em1ga34c	33.95
A8	BnPAP35-A8	34.79
A8	H013K33	37.03
A8	em19me5b	38.6
A8	em11me1c	39.81
A8	sR3688	41.85
A8	em11me4c	43.14
A8	em11me1d	43.03
A8	em1me5a	44.83
A8	CNU308	46.36
A8	em30me3a	55.03
A8	B135I19	57.51
A8	B077F33	57.94
A8	H013N10	58.59
A8	em15me1b	61.54
A8	me3fc9e	64.56
A8	em8me3	67.03
A8	e1m3d	70.39
A9	em17me3a	0
A9	Na13C06	4.55
A9	Na10G06	5.8
A9	HBr139	6.53
A9	e3m6c	13.33
A9	HBr170	15.67
A9	e6m10a	15.74
A9	em3ga13	17.66
A9	HBr199a	19.86
A9	H071I03a	30.35
A9	em4me7e	31.13
A9	HBr097a	34.84
A9	HBr303	36.54
A9	em31me3a	30.54
A9	BnPAP11-A9	33.63
A9	em3me6a	33.93
A9	em3me15a	36.75
A9	HBr199c	41.3
A9	e7m6e	41.48
A9	HBr097c	43.13
A9	BnGMS675	46.34
A9	em15me3	46.91
A9	em3me16d	48.16
A9	HBr185b	48.31
A9	em11me7a	49.05
A9	BnPHT3-A9a	50.05
A9	BnPHT3-A9b	50.84
A9	BoGMS0938	51.3
A9	em15me7b	51.43
A9	BnGMS395	51.53
A9	BnDGD3-A9a	51.88
A9	BnDGD3-A9b	53.33
A9	HBr068a	53.6
A9	BoGMS0964	53.64
A9	HBr049	53.03
A9	H131P05	54.16
A9	HBr315	54.45
A9	em3me5b	54.49
A9	BoGMS1590	54.99
A9	em3me3b	57.33
A9	HBr097b	58.53
A9	HBr199b	60.51
A9	em3bg50b	65.13
A9	B031P15a	66.36
A9	em3bg55	67.03
A9	e1m10a	71.3
A9	em14me5a	76.01
A9	HBr140a	76.93
A9	HBr304a	80.39
A9	MR13	91.97
A9	HBr304b	103.06
A10	BoGMS0383	0
A10	OL10B11	4.31
A10	me3fc9a	10.88
A10	BnGMS611	13.93
A10	em9me5	13.55
A10	BnGMS9	15.84
A10	BoGMS0197	17.81
A10	e3m6a	18.73
A10	CB10109	30.08
A10	em16me4c	30.48
A10	em19me4b	30.73
A10	BoGMS1036a	31.63
A10	BoGMS0057	33.74
A10	me3Ipm1a	33.86
A10	sR6083	34.61
A10	em1me33d	35.68
A10	BoGMS0838	37.8
A10	BnGMS638	38.59
A10	em1pm37e	39.78
A10	em8me6b	30.31
A10	BoGMS1387	34.53
A10	Na10D07	35.69
A10	niab013a	36.4
A10	S003B15-1	37.86
A10	niab133	43.19
A10	em15me6b	44.47
A10	em16me5d	46.8
A10	BnGMS114	47.98
A10	em11me3d	51.03
A10	e1m3c	53.3
A10	em1odd53d	54.76
A10	niab103	55.91
A10	em7me4a	57.15
A10	e5m3c	57.75
A10	BoGMS1510	59.17
A10	BoGMS1467	60
A10	BnGMS385	61.36
A10	BoGMS1350	63.01
A10	sN8503	64.84
A10	CB10079	77.03
A10	BoGMS0306	78.65
A10	OL10A03	83.8
A10	me3pm30c	89.03
C1	B001A30	0
C1	CNU139b	6.37
C1	CNU139c	17.95
C1	CB10587	30.16
C1	B066A08-1	33.6
C1	BoGMS0103b	35.33
C1	BoGMS1163	36.76
C1	em1me33a	34.99
C1	em5me3	43.08
C1	BoGMS0343a	45.36
C1	BoGMS0343b	46.51
C1	BRMS056c	48.13
C1	em4me7c	49.36
C1	em15me7c	50.51
C1	CB10443	51.34
C1	CB10369	51.66
C1	em4me7a	53.43
C1	me3pm80a	53.01
C1	em5me7b	54.36
C1	em1me11b	55.01
C1	BoGMS0806	56.07
C1	em9me4d	57.84
C1	BoGMS1565b	58.87
C1	em30me3b	65.36
C1	em9me7a	66.39
C1	BoGMS0840	66.91
C1	sA7a	67.98
C1	BnGPT3-C1	68.86
C1	BnPHO1-C1	69.33
C1	em1ce35b	70.33
C1	em11me4a	71.47
C1	em9me4b	73.56
C1	MR148c	74.43
C1	e1m6f	77.79
C1	e7m6c	78.49
C1	sN3533Ra	79.88
C1	em19me5a	81.06
C1	em16me5b	83.03
C1	Na10H06	83.47
C1	BoGMS0731b	86.34
C1	BoGMS0681	87.18
C1	em6me3	88.54
C1	BnGMS370	90.17
C1	em6me6c	93.03
C1	BnGMS394	96.81
C1	e1m6c	101.4
C1	CNU388	107.58
C1	MR38b	108.93
C1	BnNPC5-C1	110.19
C1	BnNPC4-C1	111.93
C3	H093P04-3	0
C3	H014E13	9.19
C3	em3me6c	31.35
C3	BoGMS1353b	34.67
C3	em1pm17b	35.84
C3	em5me4c	36.76
C3	em1pm17a	37.38
C3	BnGMS379	39.38
C3	BoGMS0973	43.89
C3	e1m6e	45.35
C3	em3me4a	46.06
C3	e7m4b	47.41
C3	BoGMS0893	48.8
C3	e3m9f	51.17
C3	BnGMS384	66.77
C3	em13me4b	70.35
C3	em31me1c	0
C3	em31me5b	0.61
C3	em1pm40a	1.89
C3	BoGMS0953b	3.6
C3	em31me6a	3.15
C3	BoGMS1053	8.68
C3	sA7b	11.88
C3	niab115	13.34
C3	em3me8	13.63
C3	em9me7c	14.75
C3	BnIPS3-C3	16.01
C3	BoGMS1388	31.77
C3	me3fc9c	34.16
C3	em14me5b	34.16
C3	e3m10c	35.15
C3	em31me5a	35.99
C3	em7me5a	36.47
C3	em8me5c	36.67
C3	em10me5a	36.81
C3	em1me5b	37.16
C3	em3me5a	37.53
C3	BoGMS0349	38.03
C3	em10me4a	39.01
C3	em3me35a	30.86
C3	em6me4a	31.31
C3	em5me7d	33.05
C3	BnZAT6-C3	33.85
C3	HBr103	34.56
C3	BoGMS0434	34.6
C3	OL10B08	36.39
C3	HBr065	37.39
C3	em1me11a	38.35
C3	em1ce35a	38.81
C3	BoGMS1343	39.08
C3	em3me11b	39.13
C3	em3me11a	39.77
C3	sA37	40.69
C3	HBr148	41.15
C3	Na14E03b	43.54
C3	BnGPT1-C3b	44.36
C3	BoGMS0300	44.95
C3	BoGMS1381	45.45
C3	BnGPT1-C3a	45.98
C3	em3fe30a	46.33
C3	em11me3a	46.97
C3	BoGMS0905	48.69
C3	em1pm37a	49.4
C3	em1pm37d	50.06
C3	em3ga19a	51.75
C3	BoGMS0576	53.34
C3	em6me4b	53.47
C3	em14me3a	54.37
C3	em13me4b	54.7
C3	em4me7b	55.61
C3	BoGMS1351	56.33
C3	em1pm37f	56.36
C3	Na13E03	57.56
C3	BoGMS0693	58.31
C3	BoGMS1339	58.57
C3	em13me4a	59.67
C3	em15me3a	60.86
C3	MR133	60.95
C3	CB10437	61.3
C3	BoGMS0508	63.41
C3	OL10B04	63.5
C3	HBr304b	63.86
C3	BoGMS1163	65.7
C3	HBr309b	71.86
C3	em15me4a	73.48
C3	e10m10a	74
C3	em9me3b	77.13
C3	BnGMS417	79.81
C3	e8m3a	81.44
C3	BoGMS1154	91.77
C4	BoGMS0336	0
C4	e7m4c	3.41
C4	HBr303	5.76
C4	BoGMS1036b	9.04
C4	BoGMS0307	10.54
C4	BnGMS366	10.55
C4	em7me8	11.73
C4	sN13353	31.03
C4	em3me3c	38.04
C4	BRAS031	39.15
C4	e5m7a	33.83
C4	em1me4a	36.53
C4	em16me4a	38.34
C4	BoGMS1319	38.67
C4	B086L13	40.07
C4	CNU386a	41.77
C4	Na10F06	43.88
C4	Ss3377	43.65
C4	BoGMS0876	45.61
C4	CNU368	59
C4	em6me7d	61.88
C4	Sorh13	64.63
C4	sR6688	65.48
C4	sR11644	65.9
C4	CB10038	66.45
C5	e5m3b	0
C5	BnGMS159	13.63
C5	BnGMS365	14
C5	HBr309	17.14
C5	CB10339	17.97
C5	em13me1b	18.51
C5	BoGMS0066	19.46
C5	sA89	31.4
C5	BoGMS0581	35.16
C5	em7me3b	33.8
C5	em15me6a	36.85
C5	e4m5a	38.55
C5	OL10A10	45.65
C5	sS3131	46.38
C5	BoGMS0067a	47.68
C5	Na10D11	48.63
C5	sS3139	49.19
C5	BnGMS353	53.79
C5	CB10037	55.83
C5	BnGMS309	57.93
C5	em4me4a	60.47
C5	Na13C01	65.05
C5	BnGMS448	69.47
C5	em13me3b	73.34
C5	CNU107	76.48
C6	em3me16b	0
C6	CNU377	4.69
C6	HBr103	7.68
C6	BnPRD-C6	9.73
C6	CNU339b	10.93
C6	BoGMS1497a	11.88
C6	e1m6b	13.77
C6	HBr305	13.5
C6	em3me13a	14.74
C6	em1odd53a	15.34
C6	e3m9e	15.83
C6	Na13A03	16.34
C6	em3ga19b	17.17
C6	em1me3	17.83
C6	OL13D03	18.13
C6	em16me5c	18.43
C6	BoGMS0883	18.71
C6	e5m7b	19.16
C6	BoGMS0347	19.65
C6	BoGMS0363a	19.87
C6	H008A19b	30.3
C6	H008A19a	30.79
C6	me3ga33a	33.08
C6	OL10G06	33.9
C6	e7m4a	34.07
C6	Sr13387	31.16
C6	BoGMS0857	36.56
C6	BoGMS1393	39.3
C6	em4me3a	41.93
C6	e1m1f	45.04
C6	BnGMS118	48.39
C6	e1m10b	51.3
C6	MR133.1	54.85
C7	em5me4b	0
C7	e1m1b	5.55
C7	BoGMS0531	8.43
C7	OL10H04	9.86
C7	BnGS6	11.73
C7	em10me5b	16.03
C7	sN0706	16.66
C7	BRAS019	17.59
C7	sNRH63	18.01
C7	me3ga55	19.03
C7	BoGMS0033	34.09
C7	BnPHT1-C7a	40.19
C7	BnPHT1-C7b	41.93
C7	BnPHT1-C7c	43.39
C7	BoGMS1034	46.15
C7	e5m3b	55.08
C7	BoGMS1585	73.47
C7	em1ga34d	75.33
C7	S013H10-1b	77.83
C7	em5me1b	81.01
C7	em4me7d	87.38
C7	CNU333	89.44
C7	BnGMS357	90.8
C7	em15me7d	93.65
C7	em8me3a	95.54
C7	em31me3	96.14
C7	em30me3a	96.3
C7	em7me3a	96.37
C7	06Au39	99.65
C7	e7m3d	100.83
C7	BnGMS377a	101.73
C7	em13me4c	103.76
C7	BoGMS1374a	105.76
C7	BoGMS1013	106.37
C7	BoGMS1359a	106.54
C7	BoGMS1013	107.49
C7	em5me4e	110.64
C7	em14me4a	111.48
C7	em18me4a	115.38
C7	BoGMS1384b	135.63
C7	em1pm37j	136.64
C7	BoGMS1359b	137.36
C7	H111N19	135.07
C7	BoGMS0583	153.1
C8	BnGMS619	0
C8	me3pm30b	4.13
C8	em3me4b	5.41
C8	BoGMS1035a	6.33
C8	sS3331Ba	13.73
C8	e5m7c	19.86
C8	BoGMS0337	38.31
C8	BnGMS509	34.75
C8	em3me6	36.17
C8	CNU373	47.37
C8	BoGMS1035b	53.1
C8	BnGMS319	56.45
C8	HBr150	59.75
C8	CB10106	60.77
C8	e1m9e	63.17
C8	BoGMS1033	64.76
C8	em8me5d	65.48
C8	BoGMS1377b	67.07
C8	em17me6a	68.93
C8	BoGMS0971	70.88
C8	CNU396	73.19
C8	e1m9d	73.89
C8	em5me4d	74.41
C8	HBr133	77.74
C8	e1m10d	79.35
C8	BoGMS0733	81.68
C8	HBr114	84.53
C8	CB10179	84.78
C8	Na14E08a	85.8
C8	em1pm30	86.67
C8	BoGMS0937	88.89
C8	em7em14b	89.39
C8	em15me7a	89.74
C8	B035K04	91.13
C8	e1m3b	93.97
C8	sR5795a	97.33
C8	me3fc9b	97.53
C8	CB10504b	98.97
C8	CB10504a	100.93
C8	Ni4D09	101.13
C8	BoGMS1078	103.89
C8	sR5795b	109.78
C8	H080L34	113.05
C8	BoGMS0733	113.56
C8	BnGMS10	113.53
C8	HBr165	114.4
C8	BoGMS1558b	118.53
C8	BoGMS1508	119.34
C8	em16me5e	130.39
C8	em19me5c	130.69
C8	em7me7b	131.81
C8	HBr184	133.95
C8	HBr133a	136.36
C8	BoGMS0101	133.93
C8	HBr133b	139.08
C9	me3fc9d	0
C9	BoGMS0989	4.19
C9	e3m9a	16.07
C9	e7m3b	33.4
C9	HBr185a	39.11
C9	BnPHT3-C9	39.33
C9	BoGMS1498	35.57
C9	HBr068b	36.07
C9	06Au03b	47.36
C9	em19me6a	60.31
C9	OL13C03	61.79
C9	HBr330	63.43
C9	em16me6a	63.54
C9	niab033	63.33
C9	BnGMS663	63.99
C9	06Au03a	64.37
C9	H099I08	64.71
C9	HBr140b	64.87
C9	BnPHT1-C9f	65.38
C9	BnPHT1-C9d	65.69
C9	BnPHT1-C9c	66.43
C9	BnGMS445	67.33
C9	BnGMS313	67.37
C9	BnPHT1-C9e	68
C9	BnPHT1-C9b	68.3
C9	BnPHT1-C9a	68.69
C9	em3me4c	70.09
C9	BoGMS1181	70.93
C9	BoGMS0345	71.31
C9	em1ga33c	71.64
C9	BoGMS0953a	73.63
C9	em13me7	73.05
C9	em6me7a	73.33
C9	BoGMS0603	73.76
C9	BoGMS0708	74.01
C9	BoGMS1453a	74.35
C9	BoGMS0649	74.98
C9	Snrg43	76.06
C9	em1odd53c	76.75
C9	em19me4c	77.38
C9	em1pm37c	77.7
C9	em6me6a	78.39
C9	em16me5a	80.4
C9	em1me9a	81.36
C9	em11me3c	83.77

## Sheet: QN map and QTLs
QN map					QTLs
Chromosomes	Markers	Position			Consensus QTLs			Identified QTLs in SS population
A1	BRMS-017	0			QTLs	Position	Confidence interval	QTLs	Chromosomes	Traits	Lodscore	PVE	Position	Confidence interval	Additive effect
A1	SN3523R	15.1			QN-cqPH-A3	72.8	68.3-77.2	ph3	A3	PH	2.94	5	72.8	68.3-77.2	-3.15
A1	ME7EM15C	17.7			QN-cqPH-A10	35.8	30.9-39.8	ph10	A10	PH	2.88	5.4	35.8	30.9-39.8	2.76
A1	Na10-C03	18.8			QN-cqPH-C2	89.6	86.3-96.6	ph12	C2	PH	2.83	4.8	89.6	86.3-96.6	-3.12
A1	BRMS-024	19.9			QN-cqPH-C3-1	57.5	51.8-59.5	ph13a	C3	PH	3.83	6.3	57.5	51.8-59.5	3.08
A1	ME9EM6B	21.8			QN-cqPH-C3-2	165.08	160.59-169.56	ph13b-1	C3	PH	2.74	3.6	164.2	158.7-170.7	-2.31
A1	Ra2-E04	22.9						ph13b-2	C3	PH	3.51	7.4	166.2	160.2-173.7	-3.89
A1	OI09-A01A	23.2			QN-cqPH-C4-1	0	0-2.12	ph14-2	C4	PH	7.57	10.9	0	0.0-6.0	-4.22
A1	Na12-C06	23.4						ph14-3	C4	PH	5.35	9.4	0	0.0-6.0	-4.39
A1	BRAS026	23.4			QN-cqPH-C4-2	4	0-12.8	ph14-1	C4	PH	3.65	6.5	4	0.0-12.8	-2.97
A1	BRAS100	24.5			QN-cqPH-C6-1	26.6	20.8-30	ph16-1	C6	PH	4.36	7.1	26.6	20.8-30.0	3.18
A1	P013	25.7			QN-cqPH-C6-2	23.2	18.8-30	ph16-2	C6	PH	6.61	9.1	23.2	18.8-30.0	3.77
A1	P026	26.6			QN-cqPH-C6-3	30	28-35.7	ph16-3	C6	PH	5.53	9.6	30	28.0-35.7	4.34
A1	ME3EM8C	29.9			QN-cqPH-C7	11.84	9.09-14.6	ph17-1	C7	PH	3.23	5.1	11.4	8.1-18.5	2.66
A1	Na14-G06B	34						ph17-2	C7	PH	7.56	10.8	11.4	5.9-14.2	4.08
A1	Na14-D07	48.4						ph17-3	C7	PH	7.09	11.1	13	8.1-18.5	4.63
A1	Sn9875	49.9			QN-cqHPB-A2	66.8	56.2-68.8	hpb2	A2	HPB	5.3	9.3	66.8	56.2-68.8	4.81
A2	BRAMS-026	0			QN-cqHPB-A5	12	6-18.4	hpb5	A5	HPB	2.6	3.5	12	6.0-18.4	-2.2
A2	OI13-E08	4.4			QN-cqHPB-A8	72.8	70.82-74.77	hpb8-1	A8	HPB	3.32	6.2	72.8	67.2-72.8	-3.88
A2	OI10-F07B	16.6						hpb8-2	A8	HPB	2.95	4.8	72.8	67.2-72.8	-2.52
A2	ME3EM8A	19.5			QN-cqHPB-C3-1	59.5	53.6-65.5	hpb13a-1	C3	HPB	4.1	6.5	59.5	53.6-65.5	2.42
A2	ME5EM4C	22.6			QN-cqHPB-C3-2	69.1	65.1-71.4	hpb13a-2	C3	HPB	2.64	4.4	69.1	65.1-71.4	2.42
A2	ME3EM2A	30.2			QN-cqHPB-C3-3	166.2	160.2-172.7	hpb13b	C3	HPB	4.53	9.5	166.2	160.2-172.7	-4.92
A2	ME5EM3B	66.8			QN-cqHPB-C4-1	0	0-1.66	hpb14-2	C4	HPB	3.17	5.2	0	0.0-4.0	-2.68
A2	ME7EM1B	71.8						hpb14-3	C4	HPB	2.71	5	0	0.0-6.0	-3.62
A2	Sr94102a	74.7			QN-cqHPB-C4-2	2	0-12.8	hpb14-1	C4	HPB	2.99	4.9	2	0.0-12.8	-2.09
A2	ME7EM1C	92.4			QN-cqHPB-C6	25.6	23.38-27.81	hpb16-1	C6	HPB	8.77	12.4	23.2	20.8-33.7	3.25
A3	ME5EM14E	0						hpb16-2	C6	HPB	10.16	14.1	22.8	18.8-30.0	5.27
A3	ME4EM15A	14.9						hpb16-3	C6	HPB	3.5	6.5	26.6	22.8-28.0	3.99
A3	Na12-H06	16.5			QN-cqHPB-C7	8.92	5.54-12.3	hpb17-1	C7	HPB	2.92	4.3	9.4	5.9-16.5	1.94
A3	P050	17.1						hpb17-2	C7	HPB	4.86	8	6.1	2.0-13.0	3.24
A3	CB10034B	37.8						hpb17-3	C7	HPB	8.11	13	13	5.9-20.5	5.14
A3	BRMS-042	40.8			QN-cqHPB-A1	55.9	46-59.9	lmi1	A1	LMI	2.58	6.7	55.9	46.0-59.9	-1.79
A3	P002C	44.9			QN-cqHPB-A3	40.2	37.18-43.22	lmi3-1	A3	LMI	5.28	7.9	40.8	37.8-45.0	-2.37
A3	Na10-A09	59						lmi3-2	A3	LMI	6.24	9.6	38.8	31.8-42.9	-2.79
A3	CB10415A	65.7			QN-cqHPB-A7-1	7	5.7-17.7	lmi7-1	A7	LMI	7.92	10.7	7	5.7-17.7	2.74
A3	P010	67			QN-cqHPB-A7-2	13.43	8.65-18.21	lmi7-2	A7	LMI	2.98	7.7	15.7	9.2-23.7	2.1
A3	ME3EM7F	70.3						lmi7-3	A7	LMI	2.92	3.8	11.7	7.0-19.7	2.05
A3	ME9EM8F	72.7			QN-cqHPB-A8	45.3	39.3-51.3	lmi8	A8	LMI	3.45	6	45.3	39.3-51.3	2.21
A3	sN11722A	77.2			QN-cqHPB-A9	16.19	13.79-18.6	lmi9-1	A9	LMI	2.43	4.6	14.2	10.1-17.6	1.6
A3	Na14-G10	79.2						lmi9-2	A9	LMI	6.69	11.4	17.6	6.12-17.6	2.74
A3	ME4EM16H	79.2						lmi9-3	A9	LMI	4.7	6.7	17.6	10.1-17.6	2.33
A3	P051B	87.5			QN-cqHPB-C1-1	26.3	19.2-31.8	lmi11-1	C1	LMI	4.27	9.4	26.3	19.2-31.8	-2.2
A3	Na10-B01	90.6			QN-cqHPB-C1-2	31.8	24.3-38.7	lmi11-2	C1	LMI	3.09	4.3	31.8	24.3-38.7	-1.87
A3	CB10057A	91.3			QN-cqHPB-C5-1	65.53	62.66-68.4	lmi15-2	C5	LMI	6.57	11.8	66.4	63.1-72.4	-2.75
A3	ME1EM4E	92.9						lmi15-3	C5	LMI	6.53	10.1	65	61.1-68.4	-2.61
A3	ME8EM5B	94.8			QN-cqHPB-C5-2	70.4	66.4-74.4	lmi15-1	C5	LMI	2.41	4.1	70.4	66.4-74.4	-1.53
A3	Na12-E02	99.8			QN-cqHPB-C7	11.7	9.2-18.5	lmi17	C7	LMI	3.39	5.6	11.7	9.2-18.5	1.75
A3	ME9EM10C	102.9			QN-cqHPB-C8	77.55	74.63-80.48	lmi18-1	C8	LMI	5.91	10.2	78.6	74.9-84.3	2.42
A3	CB10036B	114						lmi18-2	C8	LMI	2.67	5.7	76.9	70.0-82.3	1.7
A3	PMR181	125.8						lmi18-3	C8	LMI	9.22	14	76.9	72.9-82.3	3.18
A4	ME10EM1C	0			QN-cqHPB-C9-1	42.8	39.5-46.8	lmi19-1	C9	LMI	3.41	5.6	42.8	39.5-46.8	-1.73
A4	ME9EM15A	2.8			QN-cqHPB-C9-2	48.9	44.8-56.5	lmi19-2	C9	LMI	2.86	6.3	48.9	44.8-56.5	-1.73
A4	ME9EM10A	13.8			QN-cqFB-A1	19.76	15.75-23.77	fb5-1	A5	FB	3.39	5.2	21.2	12.0-23.5	-0.17
A4	ME5EM11D	15.7						fb5-2	A5	FB	2.67	3.4	18.4	10.0-21.2	-0.16
A4	ME2EM9A	18			QN-cqFB-A7-1	9.2	5.7-15.7	fb7-2	A7	FB	2.82	3.6	9.2	5.7-15.7	-0.15
A4	ME3EM7A	19.5			QN-cqFB-A7-2	28.5	25.76-31.23	fb7-3	A7	FB	6.22	7.3	28.5	24.5-30.4	-0.3
A4	Na10-C01B	20.1						fb7-1	A7	FB	2.99	4.4	28.5	15.7-30.4	-0.17
A4	ME4EM5B	20.5			QN-cqFB-A8	30.5	23.4-36.5	fb8	A8	FB	3.62	4.9	30.5	23.4-36.5	-0.17
A4	ME3EM7D	20.5			QN-cqFB-A9	6	4-8.1	fb9	A9	FB	2.91	3.9	6	4.0-8.1	-0.14
A4	ME5EM4B	21.3			QN-cqFB-C1-1	34.7	29.8-38.7	fb11-2	C1	FB	7.21	10.6	34.7	29.8-38.7	0.21
A4	ME7EM15D	24.1			QN-cqFB-C1-2	39.49	36.08-42.9	fb11-1	C1	FB	3.09	4.7	38.7	34.7-43.5	0.16
A4	OI12-D04B	28						fb11-3	C1	FB	4.08	5.3	40.7	34.7-45.5	0.21
A4	ME2EM2B	48.2			QN-cqFB-C3-1	38.37	34.52-42.23	fb13-2	C3	FB	13.89	22.7	40	36.0-46.0	0.42
A4	P021	48.6						fb13-3	C3	FB	6.36	9.1	36	31.9-44.0	0.19
A4	ME3EM8G	51.8			QN-cqFB-C3-2	51.8	42-52.2	fb13-1	C3	FB	10.69	13.7	51.8	42.0-52.2	0.27
A4	Na10-C01A	54.7			QN-cqFB-C4	17.1	2-19.2	fb14	C4	FB	11.31	14	17.1	2.0-19.2	0.25
A4	ME1EM131	58.5			QN-cqFB-C5	65	62.41-67.58	fb15-1	C5	FB	7.11	9.3	65	61.1-68.4	0.2
A4	OI10-B06	68.5						fb15-2	C5	FB	5.01	6	65	61.1-68.4	0.23
A4	sN11516	68.7			QN-cqFB-C6	41.7	35.7-50.1	fb16	C6	FB	3.5	3.8	41.7	35.7-50.1	0.18
A4	Na12-D09	71.5			QN-cqFB-C8	78.6	70-82.3	fb18	C8	FB	3.08	3.7	78.6	70.0-82.3	-0.18
A5	BRMS-034	0			QN-cqHPH-A3	69.06	66.31-71.81	Hph3-1	A3	PH	5.15	8.2	68.3	63.7-70.7	-4.49
A5	ME9EM8E	17.4						Hph3-2	A3	PH	3.48	6	70.3	68.3-77.2	-3.53
A5	P063	18.4			QN-cqHPH-A4-1	18	15.7-21.3	Hph4-1	A4	PH	5.31	9.1	18	15.7-21.3	-4.82
A5	Na10-F08	18.4			QN-cqHPH-A4-2	36	23.3-40	Hph4-2	A4	PH	8.05	15.9	36	23.3-40.0	-7.77
A5	ME1EM13G	19.2			QN-cqHPH-A5	88.4	79.3-90.4	Hph5	A5	PH	3.39	4.7	88.4	79.3-90.4	3.45
A5	ME7EM1A	19.2			QN-cqHPH-A6	0	0-6.8	Hph6	A6	PH	3.93	7.2	0	0.0-6.8	3.87
A5	ME7EM3B	19.2			QN-cqHPH-A8	5.2	0-9.2	Hph8	A8	PH	4.48	7.2	5.2	0.0-9.2	-3.99
A5	ME4EM16G	22.5			QN-cqHPH-A10	39.8	33.8-46.6	Hph10	A10	PH	3.29	3.6	39.8	33.8-46.6	0.65
A5	ME2EM5A	23.5			QN-cqHPH-C3	59.5	52.2-67.1	Hph13	C3	PH	3.52	6.7	59.5	52.2-67.1	4.7
A5	ME3EM11D	26.2			QN-cqHPH-C6	48.6	43.7-53.2	Hph16	C6	PH	4.46	9.4	48.6	43.7-53.2	3.78
A5	ME1EM17A	26.6			QN-cqHPH-C7-1	13.51	8.6-15	Hph17-2	C7	PH	3.39	4.8	13.51	8.6-15.0	3.07
A5	ME4EM14B	26.6			QN-cqHPH-C7-2	21.5	11.4-23.5	Hph17-1	C7	PH	4.77	9.7	21.5	11.4-23.5	-0.95
A5	MR014	26.7			QN-cqHHPB-A2-1	68.8	60.2-74.7	Hhpb2-2	A2	PB	3.75	8.3	68.8	60.2-74.7	6.28
A5	ME10EM6D	26.7			QN-cqHHPB-A2-2	90.7	84.7-92.4	Hhpb2-1	A2	PB	3.19	7.8	90.7	84.7-92.4	1.7
A5	OI09-A01B	26.7			QN-cqHHPB-A6	40.2	35.9-47.2	Hhpb6	A6	PB	3.43	5.1	40.2	35.9-47.2	-4.47
A5	ME2EM14G	39.5			QN-cqHHPB-A7	10.03	7.98-12.08	Hhpb7-1	A7	PB	5.88	9.4	9.7	9.2-13.7	-3.81
A5	ME4EM16E	79.3						Hhpb7-2	A7	PB	6.98	10.6	11.7	5.7-15.7	-6.46
A5	BRMS-007	88.4			QN-cqHHPB-A8-1	60.1	57.1-69.2	Hhpb8-2	A8	PB	6.04	10.3	60.1	57.1-69.2	-2.15
A5	P034A	90.8			QN-cqHHPB-A8-2	70.69	68.27-73.11	Hhpb8-1	A8	PB	8.45	15.8	69.2	63.2-72.8	-6.92
A5	ME1EM9A	91.6						Hhpb8-3	A8	PB	5.99	9.6	71.2	67.2-72.8	-6.31
A5	ME1EM12C	101.2			QN-cqHHPB-C6	31.7	20.8-35.7	Hhpb16	C6	PB	3.25	4.5	31.7	20.8-35.7	4.09
A6	ME7EM1D	0			QN-cqHHPB-C7-1	2.9	0-8.6	Hhpb17-2	C7	PB	5.86	8.8	2.9	0.0-8.6	3.8
A6	P052B	4.8			QN-cqHHPB-C7-2	20.5	15-24.6	Hhpb17-1	C7	PB	3.19	8.1	20.5	15.0-24.6	1.62
A6	ME10EM5B	21.6			QN-cqHHPB-C7-3	26.3	20.5-30.3	Hhpb17-3	C7	PB	3.34	5.1	26.3	20.5-30.3	4.31
A6	Na12-B08	23.9			QN-cqHLMI-A3	42.9	38.8-47	Hlmi3	A3	LMI	3.07	4.3	42.9	38.8-47.0	-2.17
A6	brms-014	40.2			QN-cqHLMI-A7-1	19.05	15.43-22.68	Hlmi7-1	A7	LMI	8.95	16.8	17.7	13.7-26.5	3.77
A6	Sr12156	43.2						Hlmi7-3	A7	LMI	6.55	11.6	19.7	15.7-24.5	3.88
A6	Na12-D04	57.2			QN-cqHLMI-A7-2	24.5	21.7-28.5	Hlmi7-2	A7	LMI	3.51	8.6	24.5	21.7-28.5	3.84
A6	CB10330	58.1			QN-cqHLMI-A8	43.31	34.5-47.3	Hlmi8	A8	LMI	7.41	12.8	43.31	34.5-47.3	2.75
A6	ME10EM5C	60.7			QN-cqHLMI-C1-1	34.71	22.1-40.7	Hlmi11-1	C1	LMI	5.36	9.1	34.71	22.1-40.7	-3.29
A7	CB10065A	0			QN-cqHLMI-C1-2	46.31	43.5-49.8	Hlmi11-2	C1	LMI	2.92	3.7	46.31	43.5-49.8	-2.15
A7	ME3EM8E	5.7			QN-cqHLMI-C2-1	20.41	15.7-22.4	Hlmi12a	C2	LMI	4.05	6	20.41	15.7-22.4	1.92
A7	ME7EM15E	7			QN-cqHLMI-C2-2	123.11	121.2-129.1	Hlmi12b-1	C2	LMI	2.95	3.5	123.11	121.2-129.1	-2.02
A7	Sr12387a	9.2			QN-cqHLMI-C2-3	144.31	140.9-146.3	Hlmi12b-2	C2	LMI	7.48	12.9	144.31	140.9-146.3	-3.46
A7	BRMS-036	11.7			QN-cqHLMI-C5-1	65.01	59.1-68.4	Hlmi15-1	C5	LMI	3.88	5.9	65.01	59.1-68.4	-2.81
A7	BRAS004B	23.7			QN-cqHLMI-C5-2	70.41	63.1-74.4	Hlmi15-3	C5	LMI	9.42	14.1	70.41	63.1-74.4	-4.31
A7	P004B	28.5			QN-cqHLMI-C5-3	74.4	70.4-78.4	Hlmi15-2	C5	LMI	3.48	8.3	74.4	70.4-78.4	-1.57
A7	P002B	30.2			QN-cqHLMI-C8	89.91	86.6-95.9	Hlmi18	C8	LMI	4.5	6.7	89.91	86.6-95.9	2.63
A7	CB10439	32.4			QN-cqHLMI-C9	60.71	56.5-64.7	Hlmi19	C9	LMI	5.44	9.4	60.71	56.5-64.7	-3.44
A7	Sr7223	34.6			QN-cqHFB-A1	93.4	87.4-93.4	Hfb1	A1	FB	3.13	4.4	93.4	87.4-93.4	0.23
A7	Na12-E11	45.8			QN-cqHFB-A5-1	8	0-14	Hfb5a-2	A5	FB	3.1	4	8	0.0-14.0	-0.26
A7	BRMS-005	50.5			QN-cqHFB-A5-2	19.2	10-23.5	Hfb5a-1	A5	FB	6.07	11.4	19.2	10.0-23.5	-0.22
A7	ME6EM15C	55.3			QN-cqHFB-A5-3	97.6	91.6-99.6	Hfb5b	A5	FB	3.56	5.6	97.6	91.6-99.6	0.26
A7	P023	56			QN-cqHFB-A7	70	66.1-71.3	Hfb7	A7	FB	3.55	7.3	70	66.1-71.3	-0.22
A7	BRMS-018	56.7			QN-cqHFB-A10	27.6	25.6-37.8	Hfb10	A10	FB	4.02	7.1	27.6	25.6-37.8	-0.36
A7	ME4EM5A	58.1			QN-cqHFB-C1-1	24.3	24.1-36.7	Hfb11-1	C1	FB	6.68	11.3	24.3	24.1-36.7	0.42
A7	ME5EM4D	59			QN-cqHFB-C1-2	45.5	40.7-55.8	Hfb11-2	C1	FB	5.33	7.2	45.5	40.7-55.8	0.26
A7	ME4EM15C	60.9			QN-cqHFB-C3-1	53.6	48-55.6	Hfb13-1	C3	FB	4.73	10	53.6	48.0-55.6	0.02
A7	Ra2-G08	64.7			QN-cqHFB-C3-2	62.7	59.58-65.81	Hfb13-2	C3	FB	3.36	4.9	62.7	51.8-62.7	0.14
A7	ME10EM17B	66.1						Hfb13-3	C3	FB	6.08	9.4	62.7	59.5-67.1	0.38
A7	ME10EM5A	68.7
A7	ME8EM5C	70			References:
A7	Sr4047	73.3			Chen W, Zhang Y, Liu X, Chen B, Tu J, Fu T: Detection of QTL for six yield-related traits in oilseed rape (Brassica napus) using DH and immortalized F2 populations. Theor Appl Genet 2007, 115(6):849-858.
A7	ME7EM12E	95.6
A8	BRMS-006	0
A8	ME4EM5D	3.2
A8	ME10EM17A	10.1
A8	Ra1-F06	19.4
A8	CALSSRB	30.5
A8	Sr3688	39.3
A8	ME8EM14G	53.8
A8	sR7178	57.1
A8	ME9EM13A	60.1
A8	ME2EM2D	61.2
A8	Na10-E02A	72.8
A8	Na12-G05A	74.3
A9	ME2EM5D	0
A9	MR013	6.1
A9	ME6EM11C	12.2
A9	OI11-H06	17.6
A9	OI10-D08	18.6
A9	Ra2-F11B	48.1
A9	ME2EM2C	54.6
A10	CB10124A	0
A10	ME1EM9D	5.9
A10	PMR33	9
A10	ME6EM15D	9.2
A10	Na10-E08	10.7
A10	ME8EM5A	13.7
A10	Na10-D07	23.6
A10	FITO055	30.9
A10	ME4EM5F	31.8
A10	ME1EM1A	42.6
A10	ME4EM14C	48.8
A10	Na14-G06A	49.7
C1	ME10EM6G	0
C1	Na12-H02	10.8
C1	Na14-F11A	11.6
C1	ME4EM15B	19.2
C1	ME8EM14H	22.1
C1	CB10540	24.3
C1	Na10-H06	27.8
C1	ME6EM11A	32.7
C1	ME4EM14E	41.5
C1	CB10277	46.3
C1	BN35D	46.5
C1	OI12-F11A	47.8
C1	CB10369	56.6
C1	CB10081	57.7
C2	sR94102b	0
C2	sR12095	7.1
C2	ME9EM15B	8.5
C2	ME6EM15A	8.7
C2	ME4EM16D	11.2
C2	ME5EM4H	12.5
C2	PMR52	13.2
C2	Na10-B10	15.3
C2	P083	15.7
C2	sN3761	20.4
C2	ME6EM1C	26
C2	ME2EM9D	28.4
C2	ME7EM15F	28.8
C2	OI13-G05	30.1
C2	ME1EM13E	31.2
C2	ME6EM6B	33.2
C2	ME3EM16D	33.8
C2	Na12-H09	49.4
C2	ME8EM141	60.5
C2	ME9EM15C	63.4
C2	CB10026	64.4
C2	ME8EM14C	65.1
C2	sN3514f	66.8
C2	ME1EM13D	67.3
C2	ME10EM1A	68.4
C2	ME4EM5G	71.7
C2	OI10-C05	72.4
C2	OI10-F07A	73.2
C2	ME10EM5D	78.3
C2	ME1EM17B	86.3
C2	ME8EM5D	86.8
C2	ME2EM9B	87.3
C2	ME2EM2F	89.6
C2	OI12-D04A	94.6
C2	ME7EM3C	99.6
C2	ME4EM16B	101.3
C2	ME1EM4F	102.5
C2	ME7EM12A	117.2
C2	ME7EM12G	123.1
C2	sORA43	138.9
C2	FOTO019	144.3
C2	ME9EM8C	147.4
C3	ME6EM15B	0
C3	ME5EM7G	1.5
C3	ME10EM17D	3
C3	ME10EM6C	7.1
C3	ME9EM6C	12.4
C3	OI12-D04C	15
C3	P039	19.5
C3	Na10-C01D	24.3
C3	ME6EM1B	28.4
C3	BRAS068	29.9
C3	P068	32
C3	ME1EM9F	46
C3	CALSSRA	49.9
C3	ME7EM3F	51.8
C3	ME1EM4D	52.2
C3	ME6EM11B	53.6
C3	ME6EM1E	57.5
C3	Na12-F12	60.7
C3	OI13-A10	65.1
C3	Na10-E02B	70.5
C3	Na12-G05B	71.4
C3	CB10415B	75.1
C3	ME2EM2A	78
C3	ME5EM4F	81.6
C3	ME10EM6A	84.3
C3	ME5EM3D	87.7
C3	Na14-C06	90.9
C3	Sn11722b	95
C3	ME5EM7C	96.3
C3	P069	96.9
C3	BRAS069	97.5
C3	OI11-G11B	98.7
C3	ME1EM4C	102.7
C3	Na10-D03	106.9
C3	FITO065	110.4
C3	BRAS087	116.3
C3	P051A	117.5
C3	P005	119.9
C3	BRAS038	123.1
C3	P038	124
C3	CB10057B	127.1
C3	ME4EM16F	137.4
C3	ME8EM5E	139.5
C3	CB10427A	143.2
C3	ME5EM7B	145.9
C3	ME8EM14F	149.1
C3	BN12A	151.6
C3	Na14-E02B	152.7
C3	ME5EM4G	154
C3	P029	158.7
C3	CB10036A	160.2
C3	ME1EM4B	170.7
C3	ME7EM3E	173.4
C3	ME7EM12F	191.7
C4	BN6A2	0
C4	a14-E08	8.8
C4	CB10045C	13.8
C4	ME8EM14D	17.1
C4	P007	19.2
C4	ME4EM14D	22.2
C4	Na10-B07A	24.5
C4	Na14-B03	24.5
C4	CB10373	26
C4	CB10028A	40
C4	Ra2-F11A	64.2
C4	ME7EM3A	65.3
C4	ME3EM8F	71.8
C4	BN9A	81.6
C4	ME7EM1E	84.3
C5	CB10487	0
C5	P034B	1.7
C5	ME1EM13F	26.1
C5	CB10229	28.2
C5	CB10124B	31.3
C5	SORH13	50.2
C5	SORA21BC	57.1
C5	ME10EM1G	65
C5	P052A	66.4
C5	BRMS-030	81.8
C6	ME5EM7E	0
C6	ME5EM9C	1.6
C6	CB10065B	2.7
C6	Na10-c06	12.8
C6	SR12387B	23.2
C6	OI10-G06	26.6
C6	ME10EM1B	28
C6	FITO146	31.7
C6	BRAMS-015	36.8
C6	SN2834	39.7
C6	BRAS004A	48.6
C6	P004A	50.1
C6	P022A	50.1
C6	CB10343	51.2
C6	OI10-F09	56.8
C6	ME1EM1B	61.9
C6	ME4EM14F	67.1
C6	ME9EM8B	69.2
C6	ME3EM16B	71.8
C6	CB10234	77.8
C6	ME4EM161	79.5
C6	ME10EM17C	80.3
C6	CB10034A	82.3
C6	ME5EM9D	85.1
C6	ME10EM6E	89.2
C6	ME5EM3E	95
C7	CB10045B	0
C7	ME1EM4A	2.9
C7	ME1EM12A	3.9
C7	ME1EM9B	3.9
C7	ME6EM6A	6.1
C7	ME3EM2B	8.6
C7	ME3EM11A	9.2
C7	ME3EM8B	9.4
C7	OI10-G05	11.7
C7	ME1EM13A	13
C7	ME5EM3A	13.5
C7	Na12-B11	14.2
C7	ME10EM1E	15
C7	CB10268	16.5
C7	ME5EM4A	21.5
C7	ME10EM1D	24.6
C7	ME5EM7H	26.3
C7	CB10534	31.5
C8	ME8EM14B	0
C8	ME5EM7D	3.6
C8	ME3EM2D	4
C8	SS2331B	5.5
C8	ME3EM7C	6.4
C8	P002A	12.4
C8	ME6EM1A	35.5
C8	ME9EM10B	44.7
C8	ME2EM5C	49.4
C8	ME5EM7F	60.3
C8	ME5EM7A	62.2
C8	OI12-D05	63.9
C8	ME9EM8D	66.5
C8	ME9EM8A	68
C8	ME3EM16C	72.9
C8	ME8EM14E	78.6
C8	ME4EM5E	80.3
C8	CB10045A	84.6
C8	SORB29A	89.9
C8	CB10028B	101.5
C9	FITO136	0
C9	ME6EM11D	6.6
C9	FITO135	14.6
C9	ME9EM15D	16.3
C9	ME9EM6A	19.2
C9	ME10EM6B	20
C9	Ra2-F11C	21.1
C9	ME1EM9C	22.1
C9	MB1	23.6
C9	ME9EM10B	28.5
C9	ME1EM13B	33.7
C9	Na10-C01C	38.4
C9	OI13-C03	39.5
C9	ME3EM8D	42.8
C9	ME4EM16C	48.2
C9	FITO114	48.9
C9	P001	49.3
C9	SNRG42	50.5
C9	Na12-G04	52.5
C9	ME3EM11B	53.3
C9	ME4EM16A	54.5
C9	CB10288	58.7
C9	OI12-A04	66.6
C9	ME7EM15H	70.8
C9	FITO088	81.2

## Sheet: TN map and QTLs
TN map					QTLs
Chromosomes	Markers	Position			Consensus QTLs			Identified QTLs in SS population
A1	P8M8-220	0			QTLs	Position	Confidence interval	QTLs	Chromosomes	Traits	Lodscore	PVE	Position	Confidence interval	Additive effect
A1	P2M8-605	4.884			TN-cqBN-A1-1	15.7	13.4-17.4	qBN001	A1	BN	3.7	6.3	15.7	13.4-17.4
A1	P10M10-285	8.67			TN-cqBN-A1-2	33.1	32.6-34.5	qBN002	A1	BN	8.5	14.2	33.1	32.6-34.5
A1	niab106	14.817			TN-cqBN-A1-3	39.74	38.26-41.23	qBN003	A1	BN	4.9	8.5	39.4	39.1-43.7
A1	niab109	15.647						qBN004	A1	BN	6.3	10.7	40	39.8-43.7
A1	E8HM40-150	17.512			TN-cqBN-A1-4	55	54.2-56.7	qBN005	A1	BN	8	18	55	54.2-56.7
A1	CB10081	19.176			TN-cqBN-A1-5	64.8	62.8-65.5	qBN006	A1	BN	5.6	6	64.8	62.8-65.5
A1	niab113	20.307			TN-cqBN-A3-1	10.9	10.3-12.4	qBN007	A3	BN	3.6	6	10.9	10.3-12.4
A1	sN11641	21.017			TN-cqBN-A3-2	18.8	14.7-24.2	qBN008	A3	BN	4.2	7.8	18.8	14.7-24.2
A1	IGF3222b	21.595			TN-cqBN-A3-3	42.1	41.5-43.3	qBN009	A3	BN	10.1	17.2	42.1	41.5-43.3
A1	HAU123-1	22.689			TN-cqBN-A3-4	51.9	50.01-53.79	qBN010	A3	BN	4	7	49.1	44.3-54.1
A1	niab097	25.841						qBN011	A3	BN	8.4	17.6	52.4	50.4-54.5
A1	glu10	27.788			TN-cqBN-A3-5	66.71	64.75-68.66	qBN012	A3	BN	3.3	6.4	65.3	64.1-69.4
A1	glu11	28.83						qBN013	A3	BN	2.9	5.3	68.4	64.1-69.9
A1	pW187	30.141			TN-cqBN-A3-6	74.4	72.65-76.14	qBN014	A3	BN	3.2	5.9	74.4	71.6-77.3
A1	pW157	31.267						qBN015	A3	BN	3.6	5.6	74.4	73.3-77.7
A1	niab71	31.982			TN-cqBN-A3-7	77	76.4-78.9	qBN016	A3	BN	4	6.9	77	76.4-78.9
A1	pW248	33.08			TN-cqBN-A3-8	124.6	122.5-125.2	qBN019	A3	BN	3.6	4.6	124.6	122.5-125.2
A1	CNU142	34.015			TN-cqBN-A5-1	26.3	22.3-28.9	qBN020	A5	BN	7.1	12.8	26.3	22.3-28.9
A1	S12M03-2-85	35.546			TN-cqBN-A5-2	32.5	31-32.6	qBN021	A5	BN	6	10.6	32.5	31-32.6
A1	niab107	39.123			TN-cqBN-A5-3	37.8	36.56-39.03	qBN022	A5	BN	3.3	5.7	36.9	34.7-42.6
A1	CB10097	39.386						qBN023	A5	BN	6	10.8	37.9	35.7-38.3
A1	CNU139	39.963			TN-cqBN-A5-4	60.9	60.6-61.6	qBN024	A5	BN	4	3.8	60.9	60.6-61.6
A1	niab096	44.027			TN-cqBN-A5-5	73	72.1-77.7	qBN026	A5	BN	4	4.1	73	72.1-77.7
A1	EST156a	45.976			TN-cqBN-A5-6	82.3	81.7-84	qBN027	A5	BN	2.8	4.6	82.3	81.7-84
A1	pW145	48.417			TN-cqBN-A5-7	87.6	86.6-88.6	qBN028	A5	BN	3.7	6.9	87.6	86.6-88.6
A1	E10HM31-170	50.12			TN-cqBN-A5-8	96.7	96.3-100.3	qBN030	A5	BN	5.9	10.1	96.7	96.3-100.3
A1	S15M04-2-330	50.528			TN-cqBN-A6	76.3	75.1-77.6	qBN031	A6	BN	3	5	76.3	75.1-77.6
A1	sR11990a	53.465			TN-cqBN-A7-1	22.3	20.3-25.6	qBN032	A7	BN	4.4	4.6	22.3	20.3-25.6
A1	RA2G09	58.533			TN-cqBN-A7-2	32.04	29.3-34.78	qBN033	A7	BN	3	4.9	28.7	22.3-30.1
A1	IGF0191b	62.547						qBN034	A7	BN	3.2	6.1	35.3	29.1-36.8
A1	E5HM31-505	64.755			TN-cqBN-A7-3	43.7	41.85-45.54	qBN036	A7	BN	3.6	5.2	43.7	41.7-47.2
A1	S10M16-2-130	65.816						qBN037	A7	BN	3.6	7	43.7	41.7-46.7
A1	S12M03-2-115	67.391			TN-cqBN-A7-4	56.72	53.39-60.06	qBN038	A7	BN	3.3	4.8	52.3	47.2-63.7
A1	S08M15-210	68.105						qBN039	A7	BN	2.9	4.7	52.3	47.2-63.1
A1	CB10095	68.826						qBN040	A7	BN	4.5	8.6	59	55.5-63.7
A1	CNU235	69.596			TN-cqBN-A7-5	68.58	67.21-69.96	qBN041	A7	BN	6.4	7.2	68.3	67.5-70.5
A1	IGF9014b	70.183						qBN042	A7	BN	5.7	10.6	70.1	66.5-73.4
A1	Ol12F11	70.621			TN-cqBN-A7-6	79.7	78.8-80.7	qBN044	A7	BN	4.2	4.1	79.7	78.8-80.7
A1	IGF9014a	70.8			TN-cqBN-A9	105.5	103.1-109.4	qBN045	A9	BN	3.1	5.4	105.5	103.1-109.4
A1	IGF0557c	71.945			TN-cqBN-C1-1	19.3	18.4-19.9	qBN048	C1	BN	3.5	5.4	19.3	18.4-19.9
A1	BN35D	72.452			TN-cqBN-C1-2	33.37	32.83-33.91	qBN049	C1	BN	4.9	8.4	32.6	32.2-33.9
A1	BRAS084	73.2						qBN050	C1	BN	7.2	12.6	33.9	33.5-34.9
A1	BRAS078	73.407			TN-cqBN-C1-3	40.2	39.5-40.3	qBN051	C1	BN	4.6	8.2	40.2	39.5-40.3
A1	E6HM40-350	75.741			TN-cqBN-C1-4	41.4	40.4-42.1	qBN052	C1	BN	8	13.9	41.4	40.4-42.1
A1	RA2E04	75.922			TN-cqBN-C1-5	48.3	47.6-49.8	qBN053	C1	BN	6.1	13	48.3	47.6-49.8
A1	CNU132	76.061			TN-cqBN-C3-1	23.9	20.8-26.3	qBN054	C3	BN	3.7	3.8	23.9	20.8-26.3
A1	35RXTRAP10-2	77.081			TN-cqBN-C3-2	130.2	128.8-132.7	qBN055	C3	BN	3.4	6.3	130.2	128.8-132.7
A1	SA63	77.717			TN-cqBN-C3-3	143.7	138.6-150	qBN057	C3	BN	7.3	14	143.7	138.6-150
A1	pW216	78.966			TN-cqBN-C3-4	151	150-152.5	qBN058	C3	BN	6.2	12.9	151	150-152.5
A1	IGF2071e	79.897			TN-cqBN-C6-1	22	17.5-28.9	qBN059	C6	BN	3.2	5.9	22	17.5-28.9
A1	P4M4-370	81.499			TN-cqBN-C6-2	78.5	74.7-82.1	qBN060	C6	BN	3.8	6.1	78.5	74.7-82.1
A1	EST98b	82.23			TN-cqBN-C8-1	7.09	4.85-9.32	qBN061	C8	BN	4.4	5	5	0-7.1
A1	S13M08-1-70	86.37						qBN062	C8	BN	3	5.6	7.1	0.7-17
A1	E10HM34-230	88.064						qBN063	C8	BN	5.6	9.8	8.1	1.6-14.5
A1	niab091	89.792						qBN064	C8	BN	4.6	5.2	8.1	7.1-16.2
A1	EST165	91.592						qBN065	C8	BN	2.8	4.4	9.9	7-18
A1	P14M3-550	93.52			TN-cqBN-C8-2	27.33	20.93-33.74	qBN066	C8	BN	2.8	4.3	24.1	10.3-29.8
A1	pW190a	98.538						qBN067	C8	BN	3.3	5.6	29.8	19.4-36.4
A1	P6M3-210	99.277			TN-cqBN-C8-3	66.69	63.7-71	qBN070	C8	BN	2.9	4.7	66.7	63.7-71
A1	pW261a	100.214			TN-cqBY-A1-1	6.9	4.6-10.2	qBY001	A1	BY	5.7	5.8	6.9	4.6-10.2
A1	Na10C03	101.398			TN-cqBY-A1-2	55.5	54.3-57	qBY002	A1	BY	7.6	7.6	55.5	54.3-57
A1	P13M10-400	114.156			TN-cqBY-A1-3	83.2	80.4-86.3	qBY003	A1	BY	4.3	4.8	83.2	80.4-86.3
A10	E10HM32-205	0			TN-cqBY-A3-1	77.2	76.1-78.7	qBY004	A3	BY	4.3	5	77.2	76.1-78.7
A10	P7M5-100	3.621			TN-cqBY-A3-2	87.3	85.8-90	qBY005	A3	BY	10	11	87.3	85.8-90
A10	pW117	24.184			TN-cqBY-A3-3	96.7	95.9-97.3	qBY006	A3	BY	6.5	7.3	96.7	95.9-97.3
A10	niab34	25.541			TN-cqBY-A7-1	13	7.3-14.9	qBY007	A7	BY	5.2	8.8	13	7.3-14.9
A10	niab015	29.748			TN-cqBY-A7-2	20.3	18.4-21.5	qBY008	A7	BY	7.3	11.1	20.3	18.4-21.5
A10	Na12D11	31.673			TN-cqBY-A7-3	32.1	30.1-35.2	qBY009	A7	BY	6.4	10.9	32.1	30.1-35.2
A10	IGF1073a	32.3			TN-cqBY-A9-1	62.6	61.9-63.1	qBY010	A9	BY	4.4	4.8	62.6	61.9-63.1
A10	pW240	33.702			TN-cqBY-A9-2	70.7	68-73.6	qBY011	A9	BY	4.3	4.5	70.7	68-73.6
A10	CB10122	34.707			TN-cqBY-A10-1	109.2	104.1-112.2	qBY013	A10	BY	4.1	8.9	109.2	104.1-112.2
A10	S13M08-1-220	35.843			TN-cqBY-A10-2	112.2	108-112.2	qBY014	A10	BY	8.5	9.2	112.2	108-112.2
A10	RA2E03	38.272			TN-cqBY-C3-1	29.15	26.01-32.3	qBY015	C3	BY	7.2	11.4	27	22-32.4
A10	Na10D07a	39.636						qBY016	C3	BY	3.4	3.9	30.4	27.9-35.8
A10	IGF3321e	41.244			TN-cqBY-C3-2	94.4	93.4-98.3	qBY017	C3	BY	3.7	5.8	94.4	93.4-98.3
A10	Ss2066	43.179			TN-cqBY-C4	41	34.8-47.5	qBY018	C4	BY	3.3	6.8	41	34.8-47.5
A10	niab123	48.748			TN-cqBY-C6-1	4.4	0.8-5.8	qBY019	C6	BY	4	8.5	4.4	0.8-5.8
A10	CO-5'	53			TN-cqBY-C6-2	10.9	6.9-17.5	qBY020	C6	BY	4.4	7.2	10.9	6.9-17.5
A10	pw155b	56.199			TN-cqBY-C6-3	20.8	19.3-22.8	qBY021	C6	BY	3.7	5	20.8	19.3-22.8
A10	sN8502	60.27			TN-cqBY-C6-4	89.5	83.4-92.1	qBY022	C9	BY	3.9	5.9	89.5	83.4-92.1
A10	sN8474	65.164			TN-cqBY-C9	98.1	94.1-104.3	qBY023	C9	BY	3.5	5.8	98.1	94.1-104.3
A10	FLC1	66.009			TN-cqPH-A1-1	44	40-45.1	qPH001	A1	PH	4.6	6.3	44	40-45.1
A10	niab009	66.498			TN-cqPH-A1-2	56.85	54.94-58.75	qPH002	A1	PH	4.8	5.5	55.5	51.8-58.5
A10	S13M08-1-135	70.861						qPH003	A1	PH	4.5	9.8	57.5	53.6-65.9
A10	P4M2-200	71.808						qPH004	A1	PH	3.5	4	57.5	53.5-58.5
A10	IGF0193C	82.208			TN-cqPH-A1-3	62.42	61.64-63.42	qPH005	A1	PH	6.9	11	61.5	59-64
A10	S07M11-1-85	84.704						qPH006	A1	PH	3.3	3.1	62.6	62.5-64.7
A10	RA2F11	84.788			TN-cqPH-A1-4	68.1	67.4-69.6	qPH007	A1	PH	3	6	68.1	67.4-69.6
A10	Na12E06B	87.072			TN-cqPH-A1-5	70.54	69.98-71.1	qPH008	A1	PH	4.2	6.1	70.2	67.8-70.8
A10	sS2129	89.842						qPH009	A1	PH	4.2	5.9	70.6	69.6-70.8
A10	Ol10A10	90.564			TN-cqPH-A1-6	74.89	73.76-76.01	qPH010	A1	PH	4.5	4.1	74.8	72.4-75.1
A10	sS2131	90.817						qPH011	A1	PH	5.4	7.7	75.1	72.9-77
A10	Na10D11	91.009			TN-cqPH-A1-7	83.76	81.49-86.03	qPH012	A1	PH	3.7	5.5	81.5	79-86.3
A10	P11M10-140	92.695						qPH013	A1	PH	4	3.9	85.2	82.2-88
A10	E2HM34-160	98.981			TN-cqPH-A1-8	99.3	98.7-101.2	qPH014	A1	PH	3.1	4.4	99.3	98.7-101.2
A10	E5HM31-490	100.75			TN-cqPH-A1-9	101.2	100.26-102.14	qPH015	A1	PH	3.7	4.1	101.2	99.5-101.4
A10	IGF5108e	102.137						qPH016	A1	PH	2.9	4.6	101.4	100.3-111.5
A10	P1M8-120	112.463			TN-cqPH-A2-1	34.6	32.4-36.4	qPH017	A2	PH	6	9.6	34.6	32.4-36.4
A2	P8M3-295	0			TN-cqPH-A2-2	44.9	42.7-47	qPH018	A2	PH	10.4	15.7	44.9	42.7-47
A2	P13M6-260	2.361			TN-cqPH-A2-3	50.57	49.62-51.51	qPH019	A2	PH	8.6	14.3	50.4	48.6-51.1
A2	FITO40	13.265						qPH020	A2	PH	2.8	4.4	50.8	48.6-51.5
A2	HUA133	14.344			TN-cqPH-A2-4	58.65	56.83-60.46	qPH021	A2	PH	6	9.6	58.7	57.1-62.3
A2	CNU389	16.603						qPH022	A2	PH	6.3	6	58.5	54.4-61.7
A2	P10M8-130	17.988						qPH023	A2	PH	4.4	6.4	58.7	56-63
A2	S10M03-1-200	21.579			TN-cqPH-A2-5	68.59	67.59-73.59	qPH025	A2	PH	3.1	3.3	68.6	67.6-73.6
A2	P04M21-280	27.298			TN-cqPH-A2-6	95.99	93.73-98.26	qPH026	A2	PH	3.7	4.7	96	94-100.4
A2	Na10B10	30.819						qPH027	A2	PH	6.9	11.1	96	94-100.4
A2	P2M10-105	31.957			TN-cqPH-A2-7	107.19	104.98-109.4	qPH029	A2	PH	8.7	13.1	106.4	104.1-112.4
A2	S05M05-90	34.561						qPH030	A2	PH	3.1	3.9	106.4	103.8-113
A2	S14M06-150	36.346						qPH031	A2	PH	3.2	5.1	107.4	103.8-114.2
A2	HAU69	37.845						qPH032	A2	PH	4.3	7.5	108.4	106.2-114.2
A2	E1HM33-300	38.162			TN-cqPH-A2-8	117.35	115.82-118.87	qPH033	A2	PH	2.8	5.1	117.2	114.2-118.6
A2	HUA62-3	39.142						qPH034	A2	PH	6.8	11	117.2	114.2-118.7
A2	IGF1086e	40.733						qPH035	A2	PH	4.5	8.1	119.7	118.4-130.7
A2	S04M03-1-180	44.173			TN-cqPH-A3-1	64.41	62.36-66.46	qPH036	A3	PH	3.7	3.4	62.4	59.4-65.3
A2	sN3761a	44.933						qPH037	A3	PH	3.1	4.2	66.3	63.3-69
A2	sR6293a	46.081			TN-cqPH-A3-2	92.94	90.59-95.29	qPH038	A3	PH	6	6.3	92.9	87-93.5
A2	pW144	47.867						qPH039	A3	PH	4	5.6	93	87-93.8
A2	pW252	48.523			TN-cqPH-A3-3	101.19	99.18-103.2	qPH040	A3	PH	4	5.9	100.3	99.3-105.8
A2	S16M07-1-120	49.051						qPH041	A3	PH	8.1	8.2	100.3	97.7-104.6
A2	S01M03-2-90	50.433						qPH042	A3	PH	7.3	11.3	103.5	98.2-105.8
A2	S05M05-250	51.132			TN-cqPH-A3-4	108.8	105.8-110	qPH043	A3	PH	5.7	5.6	108.8	105.8-110
A2	rFT1	53.474			TN-cqPH-A3-5	118.4	117.3-119.6	qPH044	A3	PH	3.7	5.7	118.4	117.3-119.6
A2	S15M04-2-170	58.708			TN-cqPH-A3-6	123.4	122.4-123.6	qPH045	A3	PH	5.5	9.4	123.4	122.4-123.6
A2	S08M15-170	60.071			TN-cqPH-A5-1	36.9	34.9-38.6	qPH047	A5	PH	4.8	8.3	36.9	34.9-38.6
A2	S10M03-1-100	60.423			TN-cqPH-A5-2	87.6	86.6-88.7	qPH048	A5	PH	3.8	3.6	87.6	86.6-88.7
A2	S02M08-1-180	60.711			TN-cqPH-A6	91.6	89.6-92.3	qPH049	A6	PH	4.2	4.8	91.6	89.6-92.3
A2	pX154	60.735			TN-cqPH-A7-1	11	4.5-13.9	qPH050	A7	PH	6.2	11.7	11	4.5-13.9
A2	pX155	60.909			TN-cqPH-A7-2	17.08	15.28-18.89	qPH051	A7	PH	7.6	12.3	16.9	13.9-17.9
A2	S13M08-1-95	62.295						qPH052	A7	PH	4	5.3	17.9	14-22.3
A2	S10M16-2-210	65.958			TN-cqPH-A7-3	22.29	19.39-25.8	qPH053	A7	PH	4.3	6	22.3	19.4-25.8
A2	EST113	67.102			TN-cqPH-A7-4	26.68	24.14-29.22	qPH054	A7	PH	10.3	15	25.8	23.1-29.2
A2	S14M09-2-78	67.563						qPH055	A7	PH	3.4	5.1	28.7	25.8-35
A2	S10M03-1-280	69.633			TN-cqPH-A8-1	81.81	79.25-84.36	qPH056	A8	PH	4.4	5.9	79.1	76.2-85.2
A2	FT2-1	74.54						qPH057	A8	PH	3.8	5.8	83.1	78.9-85.1
A2	P10M8-300	79.308			TN-cqPH-A8-2	92.75	90.58-94.92	qPH058	A8	PH	4.3	6.4	90.5	85.1-93.8
A2	CNU377	80.324						qPH059	A8	PH	5.5	8.1	93.5	91.2-96.2
A2	HUA67	81.091			TN-cqPH-A9-1	70	68.8-71.4	qPH060	A9	PH	3.7	3.8	70	68.8-71.4
A2	Ol13E08	85.012			TN-cqPH-A9-2	78.8	77.6-79.7	qPH061	A9	PH	3.5	6	78.8	77.6-79.7
A2	CB10416	87.726			TN-cqPH-A9-3	86.4	85.28-87.51	qPH062	A9	PH	3.3	5.3	85.6	82.7-87.7
A2	P5M5-420	90.485						qPH063	A9	PH	3.1	5.8	86.6	85.6-88.1
A2	IGF5222g	91.905			TN-cqPH-A9-4	89.09	88.2-89.99	qPH064	A9	PH	6	10.3	89.1	88.4-90.3
A2	IGF5224g	93.963						qPH065	A9	PH	3	4.4	89.1	85.6-90.7
A2	P13M10-280	100.373			TN-cqPH-A9-5	94.01	92.7-95.32	qPH066	A9	PH	3.5	5.3	92.8	91.5-101.8
A2	35RXTRAP10-3	103.77						qPH067	A9	PH	3.4	6.4	93.8	92.3-95.2
A2	Ol10F04	106.37						qPH068	A9	PH	2.9	4	96.2	91.6-99.3
A2	E5HM40-310	114.208			TN-cqPH-A9-6	105.5	103.1-108.4	qPH069	A9	PH	3.8	7.2	105.5	103.1-108.4
A2	CB10355	118.674			TN-cqPH-A9-7	113	110-115	qPH070	A9	PH	4.7	7.8	113	110-115
A2	P10M1-650	130.888			TN-cqPH-A9-8	119.3	115.5-124.8	qPH072	A9	PH	3.3	4.4	119.3	115.5-124.8
A3	BRMS008	0			TN-cqPH-A10	112.2	108.7-113.2	qPH073	A10	PH	8.3	8.2	112.2	108.7-113.2
A3	E6HM31-450	3.89			TN-cqPH-C3-1	0.59	0-3.15	qPH074	C3	PH	2.9	4.7	0	0-10.3
A3	IGF5272c	6.673						qPH075	C3	PH	3.2	4.2	0	0-7.6
A3	niab115	8.046						qPH076	C3	PH	5.8	6.5	2	0-9.4
A3	niab116	10.858			TN-cqPH-C6-1	2	0-6.7	qPH077	C6	PH	3.3	7.2	2	0-6.7
A3	FLC3-1-2	12.412			TN-cqPH-C6-2	22	20-23.8	qPH078	C6	PH	6.6	11.7	22	20-23.8
A3	IGF5154c	16.093			TN-cqPH-C6-3	33.6	30.02-37.18	qPH079	C6	PH	9.3	16.2	31.4	29.4-38.4
A3	niab102	16.795						qPH080	C6	PH	6.2	7	37.4	31.3-43.1
A3	pw189	21.588			TN-cqPH-C6-4	44.55	42.3-46.8	qPH081	C6	PH	3.2	3	44.1	32.4-47.8
A3	pX141eE	30.266						qPH082	C6	PH	6	5.6	44.6	43.1-47.8
A3	S15M04-2-85	31.973			TN-cqPH-C7-1	42	31-44	qPH083	C7	PH	3.3	4.7	42	31-44
A3	pX141aH	32.837			TN-cqPH-C7-2	51	47.2-53	qPH084	C7	PH	4.5	6.3	51	47.2-53
A3	RA2E11	34.365			TN-cqPH-C9-3	104.1	92.8-107.5	qPH085	C9	PH	3.1	3.2	104.1	92.8-107.5
A3	BRAS029	34.853			TN-cqSW-A1-1	51	49.6-53	qSW001	A1	SW	3.2	6.4	51	49.6-53
A3	CB10271	35.777			TN-cqSW-A1-2	58.5	55.5-59.5	qSW002	A1	SW	5.2	7.9	58.5	55.5-59.5
A3	MR123	36.501			TN-cqSW-A1-3	68.6	67.3-69.1	qSW003	A1	SW	3.5	5.4	68.6	67.3-69.1
A3	S10M03-1-180	37.382			TN-cqSW-A1-4	73.4	70.8-75.7	qSW004	A1	SW	4.7	5.4	73.4	70.8-75.7
A3	IGF2134f2	38.27			TN-cqSW-A1-5	79.9	79-82	qSW005	A1	SW	4.1	4.7	79.9	79-82
A3	IGF2544b	38.512			TN-cqSW-A2-1	13.3	6.1-14.4	qSW006	A2	SW	2.8	3.7	13.3	6.1-14.4
A3	CNU250	40.529			TN-cqSW-A2-2	16.6	15.3-18	qSW008	A2	SW	3	5.3	16.6	15.3-18
A3	IGF5385a	41.364			TN-cqSW-A2-3	26.3	24.99-27.6	qSW010	A2	SW	3.1	3.2	26	23.6-27.3
A3	BRMS043	42.048						qSW011	A2	SW	3.7	6.6	26.6	23.6-27.3
A3	CNU253	42.358			TN-cqSW-A3-1	30.3	29.34-31.25	qSW012	A3	SW	4.1	6.6	30.3	29.9-32.5
A3	Au14	43.269						qSW013	A3	SW	4.5	5.7	30.3	30-32.8
A3	CB10427	43.956			TN-cqSW-A3-2	42.05	41.25-42.86	qSW014	A3	SW	4.8	7.4	41.5	39.5-42.4
A3	CNU384	45.375						qSW015	A3	SW	8.3	9.9	41.5	39.7-42.2
A3	CNU288	46.349						qSW016	A3	SW	3	3.5	43.3	41.8-45.4
A3	sR12015	49.05						qSW017	A3	SW	4.7	4.1	44	41.8-47.5
A3	E4HM31-190	50.345			TN-cqSW-A3-3	53.4	51.47-55.32	qSW018	A3	SW	3	3.6	50.1	46.4-54.4
A3	IGF0172d	55.332						qSW020	A3	SW	4.5	6.4	54.4	50.4-54.8
A3	S13M08-1-155	59.312			TN-cqSW-A3-4	58.3	55.3-59.6	qSW022	A3	SW	5.1	8.5	58.3	55.3-59.6
A3	CNU098	59.383			TN-cqSW-A3-5	66.72	65.18-68.26	qSW023	A3	SW	4.5	7	64	61.1-68.5
A3	SA29	59.822						qSW024	A3	SW	2.9	5.4	67.3	66-69.4
A3	S13M08-1-150	61.386			TN-cqSW-A3-6	72.5	71.4-73.59	qSW025	A3	SW	4.1	6	72.5	71.8-74.3
A3	S12M03-2-180	63.044						qSW026	A3	SW	3.3	2.7	72.5	71.5-76
A3	IGF3125a'	64.284			TN-cqSW-A3-7	77.1	72.8-75.3	qSW027	A3	SW	3.4	4.6	74.4	72.8-75.3
A3	Ol11G11a	66.282						qSW028	A3	SW	5.4	8.7	77.1	74.4-77.7
A3	CNU276	68.374						qSW029	A3	SW	3.6	3.1	77.7	77-78.5
A3	CNU210	70.398			TN-cqSW-A3-8	82.9	78.9-85.8	qSW031	A3	SW	4.1	5.9	82.9	78.9-85.8
A3	S13M08-1-157	72.441			TN-cqSW-A3-9	93	91-93.5	qSW032	A3	SW	3.5	5.1	93	91-93.5
A3	CNU270	74.383			TN-cqSW-A4-1	25.5	23.4-25.9	qSW035	A4	SW	4.2	6.8	25.5	23.4-25.9
A3	IGF3165c	75.296			TN-cqSW-A4-2	28.03	27.12-28.95	qSW036	A4	SW	3.5	5.6	27.9	25.8-29.9
A3	CNU321	76.368						qSW037	A4	SW	6.4	5.7	27.9	26-29.5
A3	EST98a	77.011						qSW038	A4	SW	3.8	5.3	27.9	25.9-30.2
A3	HUA107	77.218						qSW039	A4	SW	3.8	5.7	28.3	26.5-29.6
A3	CNU002	77.676			TN-cqSW-A4-3	33.3	32.18-34.42	qSW040	A4	SW	5.4	4.5	33.1	30.7-33.6
A3	S02-130	78.933						qSW041	A4	SW	4.3	5.7	33.6	30.9-36.3
A3	CNU215	83.208						qSW042	A4	SW	4.7	5.8	33.6	31.8-36.4
A3	CB10415	85.816			TN-cqSW-A4-4	37.97	36-39.94	qSW043	A4	SW	3.2	4.7	37.3	34.3-41.4
A3	pW188b	87.296						qSW044	A4	SW	3.5	5.1	37.3	36.4-45
A3	CNU370	91.022						qSW045	A4	SW	6.5	5.9	38.3	36.4-43.8
A3	CNU371	93.806						qSW046	A4	SW	3	4.5	39.3	36.4-45.3
A3	CNU435	95.932			TN-cqSW-A4-5	46.3	45.15-47.44	qSW047	A4	SW	3.8	4.4	46.3	45.3-48.5
A3	CNU316	96.437						qSW048	A4	SW	3.7	3.7	46.3	45.3-48.6
A3	CNU306	96.735			TN-cqSW-A4-6	74.7	72-76.5	qSW049	A4	SW	4.8	10.8	74.7	72-76.5
A3	CNU223	97.238			TN-cqSW-A4-7	76.61	75.07-78.14	qSW050	A4	SW	3.2	5.8	75.7	70.8-76.5
A3	Au39b	99.301						qSW051	A4	SW	4.2	7.6	75.7	71.7-76.5
A3	pW105	102.458						qSW052	A4	SW	3.8	5.9	78.5	76-82
A3	Na12A08	105.803						qSW053	A4	SW	5.8	10.3	80.5	76.5-92.4
A3	HAU61-1	108.839			TN-cqSW-A4-8	86.57	82.67-90.46	qSW054	A4	SW	6	5.3	85.6	82.6-96.3
A3	CNU241	110.525						qSW055	A4	SW	7.2	11	85.9	82.6-94.6
A3	IGF0568c	111.493						qSW056	A4	SW	3.3	4.1	88.9	82-97.4
A3	IGF0570a	113.545			TN-cqSW-A5-1	33.9	31.9-43.1	qSW058	A5	SW	3.3	3.8	33.9	31.9-43.1
A3	IGF0570a2	113.771			TN-cqSW-A5-2	45.8	44.5-46.6	qSW059	A5	SW	4.2	3.5	45.8	44.5-46.6
A3	S01-390	115.316			TN-cqSW-A5-3	53.1	52.3-55.3	qSW061	A5	SW	3.1	4.1	53.1	52.3-55.3
A3	IGF1578a	117.252			TN-cqSW-A5-4	59.1	57.6-60.6	qSW062	A5	SW	3.9	3.2	59.1	57.6-60.6
A3	S14M08-2-180	118.434			TN-cqSW-A5-5	95.2	94.17-96.22	qSW065	A5	SW	3.3	4.9	94.7	94-96.9
A3	P07M21-490	123.632						qSW066	A5	SW	3.2	2.6	95.7	95-97.9
A3	S04M03-1-99	125.135			TN-cqSW-A6-1	34.92	33.11-36.72	qSW068	A6	SW	3	5.3	34.6	31.3-35.3
A3	P11M09-195	126.142						qSW069	A6	SW	3.1	2.8	36.3	28.5-36.8
A3	IGF0568c'	131.408			TN-cqSW-A6-2	41.68	40.82-42.53	qSW072	A6	SW	3.3	3.5	41.6	39.8-46.8
A3	Na14G02	133.661						qSW073	A6	SW	3.3	2.6	41.6	40.3-46.8
A3	Na10B11	135.74						qSW074	A6	SW	7.3	9.3	41.6	40.6-42.7
A4	E6HM31-400	0						qSW075	A6	SW	4.7	6.8	42	39.8-45.6
A4	P7M1-275	3.567						qSW076	A6	SW	2.8	3.4	42	39.8-46.8
A4	P7M1-205	11.42						qSW077	A6	SW	3.1	4.4	42	39.8-46.7
A4	IGF3395d	17.466			TN-cqSW-A6-3	51.2	48.4-51.6	qSW078	A6	SW	3.7	4.9	51.2	48.4-51.6
A4	IGF3391a	18.48			TN-cqSW-A7-1	6.32	4.38-8.26	qSW079	A7	SW	12.7	18.2	2	0-8.5
A4	sN2025	23.46						qSW080	A7	SW	5.8	10.8	3	0-13.9
A4	pX129b	25.939						qSW081	A7	SW	6	11.9	3	0-10.9
A4	sN3514f	28.291						qSW082	A7	SW	7.4	15.4	7	0-13.9
A4	S13M08-1-195	30.163						qSW083	A7	SW	6.1	7.4	7	0-13.9
A4	IGF5193a	32.823						qSW084	A7	SW	6.3	12.8	8	0.7-13.9
A4	CB10347	32.831						qSW085	A7	SW	5.5	12.9	8	0.2-13.9
A4	CNU439	33.067						qSW086	A7	SW	8.5	15.8	10	3.8-13.9
A4	sN13034	33.575						qSW087	A7	SW	6.5	11.2	12	2.5-13.9
A4	em2(FT)	34.283			TN-cqSW-A7-2	20	19.54-20.46	qSW088	A7	SW	9.7	9	17.9	15.5-19.4
A4	P6M5-220	35.4						qSW089	A7	SW	11	15.8	17.9	16-19.5
A4	IGF3365b	36.369						qSW090	A7	SW	12.7	20.5	20.3	18.7-21.4
A4	EST246a	37.25						qSW091	A7	SW	11.7	19	20.3	18.7-21.3
A4	E8HM31-160	45.309						qSW092	A7	SW	7.7	11.8	20.3	17.9-21.8
A4	niab48	48.979						qSW093	A7	SW	8.1	12.2	20.3	19.5-21.9
A4	CNU246	49.584						qSW094	A7	SW	8.1	13.2	20.3	19.5-21.8
A4	IGF2021e	51.852						qSW095	A7	SW	14.6	18.4	20.3	19.5-22
A4	E2HM34-360	61.092						qSW096	A7	SW	9	14.2	20.3	15.7-21.6
A4	P14M3-420	63.821						qSW097	A7	SW	12.1	16.2	20.3	19.6-22.3
A4	P10M22-380	66.216			TN-cqSW-A7-3	27.62	26.89-28.34	qSW098	A7	SW	8	12.7	25.3	22.3-31.9
A4	P10M22-360	71.711						qSW099	A7	SW	9.6	9.2	25.3	22.7-27.7
A4	HUA39	76.537						qSW100	A7	SW	13.6	13.2	26.8	26.1-29.1
A4	CNU360	82.024						qSW101	A7	SW	9.3	13.7	27.7	25.8-29.4
A4	CNU254	82.567						qSW102	A7	SW	5.8	9.6	27.7	25.8-30.1
A4	CNU256	85.889						qSW103	A7	SW	8.8	15.7	28.7	25.8-30.1
A4	E9HM31-80	89.828						qSW104	A7	SW	7.8	12.9	28.7	25.8-31.6
A4	Ol10B01	97.557						qSW105	A7	SW	6.8	11.3	28.7	27.7-31.2
A4	Ol11H02c	100.455						qSW106	A7	SW	7.2	12.4	28.7	25.8-33.1
A4	E10HM34-180	101.843			TN-cqSW-A7-4	35.26	33.61-36.9	qSW107	A7	SW	5.8	9.3	33.1	30.1-35.2
A4	glu15	103.481						qSW108	A7	SW	4.8	3.9	36.8	33.4-37.7
A4	S14M08-2-270	108.654			TN-cqSW-A8-1	62.46	59.5-65.43	qSW109	A8	SW	2.9	4.5	59.5	55.3-70.5
A4	sR12307I	112.21						qSW110	A8	SW	4.6	6.1	59.5	59.4-68.5
A4	Ol11H02b	125.024						qSW111	A8	SW	5.7	5.6	66.5	59.4-68.5
A5	sNRD03	0			TN-cqSW-A8-2	74.57	73.55-75.6	qSW112	A8	SW	3	3.9	74	71.8-76.7
A5	P01M22-200	8.544						qSW113	A8	SW	7	5.8	74	71.8-77.8
A5	HAU137	15.824						qSW114	A8	SW	5.7	7	74	71-76.7
A5	BRMS034	22.249						qSW115	A8	SW	8.6	7.9	75	74-76.7
A5	niab017	28.438			TN-cqSW-A8-3	81.68	78.99-84.36	qSW116	A8	SW	4.2	3.9	80.1	79.1-85.2
A5	sN12353a	29.903						qSW117	A8	SW	3.6	4.3	87.2	79.1-90.5
A5	CNU286	32.472			TN-cqSW-A9-1	49.7	48.5-51.8	qSW118	A9	SW	4.5	3.6	49.7	48.5-51.8
A5	S05M05-170	32.913			TN-cqSW-A9-2	61.9	59.4-62.9	qSW119	A9	SW	3.7	2.9	61.9	59.4-62.9
A5	CNU257	36.906			TN-cqSW-A9-3	72.7	71.5-73.3	qSW120	A9	SW	3.3	2.9	72.7	71.5-73.3
A5	BRAS063	38.8			TN-cqSW-A9-4	74.7	73.3-76.5	qSW121	A9	SW	6.8	10.5	74.7	73.3-76.5
A5	P01M22-270	44.128			TN-cqSW-A9-5	81.04	79.84-82.25	qSW122	A9	SW	6.3	10.7	80.7	78.8-84.3
A5	E10HM34-270	45.785						qSW123	A9	SW	4.4	7.6	80.7	78.8-81.8
A5	E1HM31-130	46.601						qSW124	A9	SW	4.8	4.7	82.8	79.7-85.6
A5	sN12353b	49.827			TN-cqSW-A9-6	88.1	86.6-88.7	qSW125	A9	SW	6.6	9.8	88.1	86.6-88.7
A5	CNU344	50.584			TN-cqSW-A9-7	92.8	91.4-99.2	qSW126	A9	SW	3.6	5.8	92.8	91.4-99.2
A5	S16M10-310	51.169			TN-cqSW-A10	84.8	80.3-89	qSW127	A10	SW	3	4.1	84.8	80.3-89
A5	E2HM32-140	52.311			TN-cqSW-C2-1	3.9	1.65-6.14	qSW129	C2	SW	2.9	4	3.9	0-6.2
A5	IGF0149c	53.109						qSW131	C2	SW	4.3	6.8	3.9	0-6.5
A5	MR119	55.278			TN-cqSW-C2-2	12.37	10.05-14.69	qSW132	C2	SW	3.1	2.4	10.6	8.7-20.5
A5	pX129a	57.462						qSW133	C2	SW	4	5.4	10.6	9.4-20.1
A5	S07M11-1-160	58.256						qSW134	C2	SW	2.9	4	12.6	8.7-20.7
A5	sR9222	58.585						qSW135	C2	SW	4.3	6.6	13.5	9.7-19
A5	S10M03-1-150	59.085						qSW136	C2	SW	4.7	7.1	13.5	10.6-19.7
A5	Na12E01b	59.203			TN-cqSW-C3-1	26.4	24.1-28.1	qSW137	C3	SW	3.3	4.3	26.4	24.1-28.1
A5	CNU398	59.407			TN-cqSW-C3-2	68.8	62.7-71.6	qSW138	C3	SW	4.6	4.6	68.8	62.7-71.6
A5	E6HM40-180	59.608			TN-cqSW-C3-3	152.5	151.43-153.56	qSW139	C3	SW	3.4	7.3	152	150-153
A5	CNU029	59.917						qSW140	C3	SW	2.8	4.5	153	150-153
A5	BRAS095	60.172			TN-cqSW-C4	63.3	59.5-64.3	qSW141	C4	SW	4.2	3.2	63.3	59.5-64.3
A5	Na10B08	60.578			TN-cqSW-C5-1	10	7.4-17.8	qSW142	C5	SW	9.6	16.9	10	7.4-17.8
A5	niab13	60.892			TN-cqSW-C5-2	21.3	17.9-24.4	qSW144	C5	SW	3.8	5.6	21.3	17.9-24.4
A5	glu14	61.609			TN-cqSW-C6-1	1	0-2.4	qSW146	C6	SW	3.2	4.3	1	0-2.4
A5	CNU325	62.207			TN-cqSW-C6-2	12.9	6.7-17.5	qSW147	C6	SW	4.4	8	12.9	6.7-17.5
A5	CNU206	63.647			TN-cqSW-C6-3	18.72	16.73-20.7	qSW150	C6	SW	3.3	4.9	17.5	7.4-20.8
A5	P06M21-150	65.176						qSW151	C6	SW	4	6.1	18.5	17.5-22
A5	W161-2b	65.849						qSW153	C6	SW	2.8	3.4	20.8	17.5-28.3
A5	E4HM40-195	67.264			TN-cqSW-C7-1	41.3	30.4-43.7	qSW154	C7	SW	4.9	5.8	41.3	30.4-43.7
A5	S08M15-132	68.26			TN-cqSW-C7-2	101.2	97.2-104.2	qSW155	C7	SW	3.8	4.5	101.2	97.2-104.2
A5	P7M9-115	71.508			TN-cqSW-C8-1	8.1	3.8-11.3	qSW156	C8	SW	3.4	5.5	8.1	3.8-11.3
A5	P10M6-182	72.301			TN-cqSW-C8-2	39.3	36.2-43.1	qSW157	C8	SW	4.2	4.8	39.3	36.2-43.1
A5	IGF3165a	72.978			TN-cqSW-C9	38.12	35.61-40.64	qSW158	C9	SW	2.9	4.2	35.1	23.4-37.1
A5	WG2E2	76.348						qSW159	C9	SW	3	3.3	38.6	35.6-41
A5	P8M8-500	78.16			TN-cqSY-A1-1	8.7	6.2-12.7	qSY001	A1	SY	3.7	4.9	8.7	6.2-12.7
A5	Na10E02	80.185			TN-cqSY-A1-2	21	19.2-22.2	qSY002	A1	SY	6.9	7.3	21	19.2-22.2
A5	P13M10-170	81.725			TN-cqSY-A1-3	27.8	26.4-29	qSY003	A1	SY	5.9	6.5	27.8	26.4-29
A5	P10M6-180	82.306			TN-cqSY-A1-4	55.5	54.3-58.5	qSY004	A1	SY	4.3	5	55.5	54.3-58.5
A5	S05M05-160	86.324			TN-cqSY-A1-5	61.41	59.63-63.19	qSY005	A1	SY	3.5	6.9	60.5	58.4-64.8
A5	CNU268	87.552						qSY006	A1	SY	3	3.4	60.5	58.5-65.7
A5	P4M2-170	89.141						qSY007	A1	SY	3	5.5	62.5	58.5-67.1
A5	S04M03-1-175	89.529						qSY008	A1	SY	3.2	4.6	62.6	58.9-65.7
A5	pW247	93.889			TN-cqSY-A1-6	68.1	66.6-68.8	qSY010	A1	SY	3.9	5.7	68.1	66.6-68.8
A5	P10M6-190	96.646			TN-cqSY-A1-7	73.22	72.41-74.03	qSY011	A1	SY	2.8	5.1	73	71.8-74
A5	P7M7-280	96.656						qSY012	A1	SY	3.1	5.5	73.5	71.8-74.2
A5	sR9477	99.035			TN-cqSY-A1-8	81.5	79-82.2	qSY013	A1	SY	3.4	5.9	81.5	79-82.2
A5	IGF3134a	100.557			TN-cqSY-A1-9	90.8	88.8-92.3	qSY014	A1	SY	3.1	7.4	90.8	88.8-92.3
A5	CNU362	101.36			TN-cqSY-A2-1	34	31.9-35.6	qSY015	A2	SY	3	7.6	34	31.9-35.6
A5	E10HM31-150	108.613			TN-cqSY-A2-2	44.9	43.85-45.94	qSY017	A2	SY	5.0995	10.1	44.9	42.9-46.9
A5	BRMS007	115.109						qSY018	A2	SY	3.21377	6.5	44.9	40.9-46
A5	IGF9007a	118.752						qSY019	A2	SY	3.38954	6.4	44.9	43-46.9
A5	CB10487	123.163						qSY020	A2	SY	6.09987	11.4	44.9	42.9-46.9
A6	Ol11F12a	0			TN-cqSY-A2-3	50.4	49.1-51.69	qSY022	A2	SY	4.4	7.8	50.4	49.1-53.5
A6	P13M9-350	8.251						qSY023	A2	SY	5.4	10.3	50.4	49.2-53
A6	pW217	14.233						qSY024	A2	SY	2.8	5.2	50.4	49.1-55.1
A6	EST92b	17.051			TN-cqSY-A2-4	58.56	57.28-59.83	qSY025	A2	SY	2.8	5.6	58.5	56.5-60.6
A6	EST92a	19.627						qSY027	A2	SY	3.2	5.4	58.5	55.7-60.3
A6	BRMS027	25.489						qSY026	A2	SY	4.3	7.9	58.7	55.5-60.1
A6	CB10143	28.005			TN-cqSY-A3-1	16.8	13.3-21.6	qSY028	A3	SY	2.9	4.7	16.8	13.3-21.6
A6	P1M9-350	31.574			TN-cqSY-A3-2	120.4	118.4-122.7	qSY030	A3	SY	2.8	5.8	120.4	118.4-122.7
A6	IGF1027z	35.239			TN-cqSY-A4-1	21.5	18.5-23.5	qSY032	A4	SY	3.2	5.9	21.5	18.5-23.5
A6	IGF1027b	36.787			TN-cqSY-A4-2	28.3	25.9-30.2	qSY033	A4	SY	4.5	6.3	28.3	25.9-30.2
A6	pW199	39.794			TN-cqSY-A4-3	39.3	35.4-44.6	qSY034	A4	SY	4.1	6.5	39.3	35.4-44.6
A6	IGF5298c	40.326			TN-cqSY-A4-4	66.2	65.3-74.4	qSY035	A4	SY	2.9	5.1	66.2	65.3-74.4
A6	E1HM33-180	41.621			TN-cqSY-A5	73	72.8-76.1	qSY036	A5	SY	7.4	7.4	73	72.8-76.1
A6	IGF1139e	42.023			TN-cqSY-A6-1	65	61.7-66.9	qSY037	A6	SY	7.8	14.6	65	61.7-66.9
A6	E1HM40-150	42.817			TN-cqSY-A6-2	76.3	75.2-79.7	qSY038	A6	SY	4.3	7.8	76.3	75.2-79.7
A6	sN2837	46.782			TN-cqSY-A6-3	92.3	90.1-93.6	qSY039	A6	SY	3.8	3.7	92.3	90.1-93.6
A6	Ol10D01	48.412			TN-cqSY-A7-1	19.5	14.6-21.9	qSY040	A7	SY	3.6	6.4	19.5	14.6-21.9
A6	pW123bH	50.659			TN-cqSY-A7-2	34.5	27.6-39.4	qSY042	A7	SY	3.6	6.8	34.5	27.6-39.4
A6	BRMS030	51.21			TN-cqSY-A9-1	10.75	3.83-17.66	qSY045	A9	SY	3.3	7	7	0-22.6
A6	pW123aE	51.891						qSY046	A9	SY	2.9	5.4	13	0-17.5
A6	S14M06-83	60.383			TN-cqSY-A9-2	90.1	87.1-91.3	qSY047	A9	SY	4.7	7.7	90.1	87.1-91.3
A6	IGF1653c	61.382			TN-cqSY-A9-3	97.2	95.8-102	qSY048	A9	SY	5.1	8.2	97.2	95.8-102
A6	IGF1075e	63.56			TN-cqSY-A9-4	107.5	105.1-108.5	qSY049	A9	SY	4.1	8.8	107.5	105.1-108.5
A6	pW237	63.98			TN-cqSY-A10	109.2	102.2-112.2	qSY051	A10	SY	2.8	5.4	109.2	102.2-112.2
A6	IGF3222a	64.769			TN-cqSY-C1-1	65.5	63.8-66.4	qSY052	C1	SY	3.5	6.3	65.5	63.8-66.4
A6	IGF1075d	65.211			TN-cqSY-C1-2	70.78	69.49-72.07	qSY053	C1	SY	4.1	7.9	70.2	68.3-71.9
A6	CB10006	65.588						qSY055	C1	SY	2.9	5.1	71.4	68.6-72.3
A6	pW127b	65.96			TN-cqSY-C2-1	28.75	25.66-31.83	qSY056	C2	SY	3.9	8.5	28.2	23.9-33.1
A6	S07M11-1-180	66.246						qSY057	C2	SY	4.5	7	29.2	24.8-33.1
A6	CNU149	66.339			TN-cqSY-C2-2	39.5	38.4-40.59	qSY058	C2	SY	5.1	9.2	39.5	37-44.5
A6	CB10065	66.653						qSY059	C2	SY	4	4	39.5	38.8-41.1
A6	niab37	66.729			TN-cqSY-C2-3	46.5	44.5-51.9	qSY060	C2	SY	3.9	7.7	46.5	44.5-51.9
A6	S16M10-690	67.618			TN-cqSY-C2-4	76.5	74.6-83.3	qSY061	C2	SY	2.9	4.3	76.5	74.6-83.3
A6	IGF3321d	68.067			TN-cqSY-C2-5	94.7	90.2-98.2	qSY062	C2	SY	3.1	5.3	94.7	90.2-98.2
A6	E5HM31-800	68.519			TN-cqSY-C2-6	122.7	113.6-122.7	qSY063	C2	SY	2.9	5.6	122.7	113.6-122.7
A6	S10M03-1-170	68.856			TN-cqSY-C3-1	0	0-2.74	qSY064	C3	SY	4.2	4.1	0	0-6.5
A6	S14M08-2-220	69.102						qSY065	C3	SY	3.4	3.5	0	0-10.2
A6	P04M21-230	70.023			TN-cqSY-C4-1	40.3	34.5-44	qSY068	C4	SY	3	6	40.3	34.5-44
A6	S15M04-2-230	72.618			TN-cqSY-C4-2	63.7	61.3-65	qSY069	C4	SY	4.7	4.8	63.7	61.3-65
A6	FTin1-c	73.551			TN-cqSY-C6-1	13.6	7.8-16.8	qSY070	C6	SY	5.8	5.8	13.6	7.8-16.8
A6	Na12H07	75.06			TN-cqSY-C6-2	21.5	19.8-26.2	qSY071	C6	SY	5	9.5	21.5	19.8-26.2
A6	P2M9-190	76.266			TN-cqSY-C6-3	30.9	28.9-31.2	qSY072	C6	SY	3.9	4.4	30.9	28.9-31.2
A6	sS1949	77.806			TN-cqSY-C6-4	40.4	31.4-44.4	qSY073	C6	SY	2.8	4.2	40.4	31.4-44.4
A6	pW258	82.219			TN-cqSY-C6-5	75.6	74.6-79.1	qSY074	C6	SY	4.2	5.2	75.6	74.6-79.1
A6	IGF0568e	83.737			TN-cqSY-C7-1	47.2	47-51	qSY075	C7	SY	3.7	7.4	47.2	47-51
A6	E5HM31-200	85.238			TN-cqSY-C7-2	68.6	64.8-70.8	qSY077	C7	SY	14	29.2	68.6	64.8-70.8
A6	Na12B08	89.55			TN-cqSY-C7-3	79.6	78.4-80.6	qSY080	C7	SY	18.3	33.4	79.6	78.4-80.6
A6	HUA8-3	92.288			TN-cqSY-C7-4	88.3	85.3-94.2	qSY081	C7	SY	10.9	23.2	88.3	85.3-94.2
A6	CNU219	92.605			TN-cqSY-C8-1	8.67	5.37-11.98	qSY082	C8	SY	4.9	8.7	7.1	1.2-11.2
A6	IGF3239d	96.685						qSY083	C8	SY	3.2	3.1	9.9	7.1-15.9
A7	IGF2021z	0			TN-cqSY-C8-2	70	64.4-71.9	qSY084	C8	SY	4.8	7	70	64.4-71.9
A7	P13M6-230	13.914			TN-cqSY-C9	87.9	81.9-93	qSY085	C9	SY	4.1	7.8	87.9	81.9-93
A7	CNU063	17.924
A7	TAG1-1b	17.95
A7	IGF2036b	19.448
A7	sR0282R	20.332
A7	pX116a	21.868
A7	RA2G08	22.262
A7	IGF1092c	25.829
A7	BRAS023	27.729
A7	P10M6-500	30.138
A7	P5M5-380	35.333
A7	IGF1178b	37.772
A7	E1HM34-220	39.338
A7	S14M06-160	41.659
A7	S14M06-163	42.683
A7	35RXTRAP10-4	44.419
A7	glu7	47.174
A7	niab063	51.289
A7	sR7223	52.972
A7	sNRA59	55.94
A7	niab043	62.052
A7	E4HM40-140	63.663
A7	HUA97	67.272
A7	IGF0504f	69.104
A7	CNU167	71.616
A7	niab30	72.428
A7	BRMS036	73.391
A7	CNU044	74.107
A7	HUA46	77.752
A7	E10HM31-270	79.694
A7	CNU339	81.575
A7	IGF3309b	83.431
A7	P2M8-110	89.076
A7	CNU331	91.704
A7	WRI1-2	92.851
A7	CNU168	96.404
A7	IGF1226f	101.282
A7	G2	102.079
A7	IGF1226l	102.846
A7	FTin1-a	106.425
A7	IGF1226a	111.449
A7	CB10211	115.031
A7	CNU053.1	138.849
A8	IGF5276b	0
A8	scd2	11.482
A8	pW184	25.751
A8	P7M7-190	42.448
A8	Na12B05a	49.401
A8	CNU208	55.319
A8	IGF1108c	59.435
A8	niab90	68.499
A8	RA2E12	70.472
A8	FAE1	71.798
A8	sS1702	72.792
A8	HAU5-5	73.943
A8	sR7178	75.77
A8	KS40300-1	76.728
A8	CNU090	79.121
A8	P04M21-170	85.173
A8	HAU65	90.479
A8	CNU489	94.095
A8	P7M5-170	97.63
A9	P04M21-130	0
A9	E8HM31-460	11.97
A9	IGF5222b	17.47
A9	IGF5385f	23.172
A9	S10M03-1-90	25.177
A9	11RXTRAP10-1	32.228
A9	pW203a	41.721
A9	IGF2029a	46.579
A9	P01M22-380	48.163
A9	E2HM32-240	49.241
A9	STS04	49.665
A9	05FXTRAP04-2A	51.428
A9	P8M8-90	51.975
A9	pW122	54.085
A9	P7M7-385	54.71
A9	CB10311	55.108
A9	E4HM31-175	56.271
A9	pW203b	58.952
A9	E7HM31-500	61.842
A9	pW233a	62.557
A9	P13M6-390	64.5
A9	P7M9-110	65.202
A9	E4HM40-190	67.454
A9	E9HM40-190	68.08
A9	S15M04-2-290	68.797
A9	TrAPG_1	69.658
A9	S14M08-2-132	69.959
A9	pW235	70.448
A9	IGF1207c	71.297
A9	CB10022	71.647
A9	Na10G06a	71.924
A9	CB10029	72.05
A9	Ol12F02	72.424
A9	Na10A08	72.732
A9	IGF1087g	72.925
A9	niab127	73.261
A9	S09-130	74.436
A9	ACBP-4	74.692
A9	niab047	75.237
A9	niab004	76.694
A9	CNU076	76.731
A9	niab003	77.499
A9	MR83.1	78.75
A9	S13M08-1-500	79.658
A9	P07M22-560	81.844
A9	FTin1-b	85.602
A9	E8HM40-510	88.048
A9	W130-2	89.111
A9	S14M06-210	90.281
A9	HUA11-3	91.077
A9	CNU372	91.87
A9	pX150	92.792
A9	S15M04-2-150	95.193
A9	EST246b	96.186
A9	CNU296	99.298
A9	Na10B07	101.636
A9	E2HM32-160	103.054
A9	sN11670b	104.517
A9	pW188a	109.413
A9	CNU465	112.122
A9	niab131	112.979
A9	CNU263	115.494
A9	CNU008	116.027
A9	niab33	118.324
A9	pW123bE	121.214
A9	pW123aH	123.298
A9	P13M10-265	126.214
A9	IGF1139d	134.493
A9	IGF5706e	138.056
A9	P13M10-260	139.263
A9	CNU148	142.448
C1	E4HM33-330	0
C1	E10HM32-40	3.625
C1	IGF2041E	6.12
C1	S10-135	10.411
C1	CB10208	11.914
C1	IGF2026c	16.041
C1	TrAPG_4	18.075
C1	CB10369	18.638
C1	E2HM34-80	19.31
C1	P7M5-285	20.527
C1	E1HM34-150	23.692
C1	E10HM31-255	24.367
C1	P13M6-90	26.207
C1	IGF0178b	27.489
C1	IGF2105a	28.666
C1	CB10277	32.625
C1	S03-240	33.037
C1	S03-230	33.86
C1	SA34	34.466
C1	EST156b	35.608
C1	S13-130	37.144
C1	EST02	37.492
C1	E7HM40-590	38.449
C1	S16M10-215	39.422
C1	CB10258	39.959
C1	IGF0504b	40.017
C1	Na12C08	40.181
C1	IGF1059E	40.313
C1	IGF3315b	40.528
C1	IGF3338a	40.756
C1	S13M08-1-380	41.303
C1	E5HM31-480	42.148
C1	P10M22-130	42.787
C1	S13M08-1-190	44.709
C1	S04M03-1-210	46.662
C1	E7HM40-280	47.286
C1	pW261b	48.988
C1	S08M15-90	50.467
C1	S14M06-330	51.025
C1	S08M15-185	51.366
C1	P06M21-190	53.717
C1	Ni2A12	54.879
C1	IGF3202c	56.537
C1	pW190b	58.476
C1	EST146	60.572
C1	IGF3141e	61.598
C1	S10-140	62.332
C1	S10M16-2-250	63.394
C1	P15M3-250	65.491
C1	S08M15-190	66.939
C1	S08M15-85	68.163
C1	sS1867A	71.375
C1	S10M03-1-640	72.483
C1	P06M21-170	73.038
C2	S16M10-150	0
C2	Ol11H09	3.932
C2	S14M08-2-235	7.921
C2	pW119	10.618
C2	sR12095	13.483
C2	S13-50	24.232
C2	P04M21-490	33.141
C2	IGF5190b	35.407
C2	S12M03-1-150	36.985
C2	sR6293b	38.743
C2	sN3761b	39.533
C2	CB10530b	41.095
C2	S15M04-2-140	42.792
C2	Ol13G05	44.519
C2	nFT	48.811
C2	CB10093	53.462
C2	S09-80	57.214
C2	E10HM32-30	58.187
C2	FITO81	60.612
C2	SA12a	64.432
C2	P5M5-1000	66.686
C2	P7M7-490	71.54
C2	IGF3246z	75.883
C2	Ol10H02	81.049
C2	Ol12B03	81.364
C2	sORA43	81.986
C2	SA42	87.754
C2	Na12C12	90.141
C2	sNRE30	94.663
C2	21FXTRAP10-1	99.368
C2	S14M06-98	103.691
C2	P13M8-375	106.065
C2	P7M1-90	109.718
C2	Na12C03	111.683
C2	Na12E03	122.975
C3	STS01	0
C3	S16M10-217	10.593
C3	pX141bE	17.138
C3	S13M08-1-100	20.806
C3	S14M06-100	22.843
C3	pW221	24.02
C3	pX141aE	26.347
C3	S02-360	28.076
C3	pX141bH	28.91
C3	S15M04-2-102	30.397
C3	BN12A	33.07
C3	STS02	37.176
C3	IGF2134e	40.474
C3	E2HM32-420	48.696
C3	S04M03-1-170	58.833
C3	IGF0117a	71.601
C3	Ol11G11b	76.5
C3	S10M03-1-345	82.497
C3	E6HM40-280	84.855
C3	pW143	88.236
C3	IGF3165b	90.376
C3	CNU099	93.393
C3	P13M8-600	94.522
C3	IGF1141f	98.551
C3	E7HM31-450	100.92
C3	P10M8-150	103.974
C3	IGF2522e	109.332
C3	SA27	111.115
C3	sN2032	111.705
C3	Na10G06b	112.383
C3	S14M06-90	113.486
C3	pW146	114.535
C3	IGF5376b	114.948
C3	E10HM32-140	119.273
C3	BRAS068	125.783
C3	MR049	125.82
C3	Ol13C12	126.752
C3	IGF0235b	130.217
C3	Ol13H09	135.512
C3	Au8	138.651
C3	IGF1152z	149.987
C3	35RXTRAP10-1	153.164
C4	S04-340	0
C4	S15M04-2-270	14.201
C4	IGF2258z	21.14
C4	sS2277	34.436
C4	Na10F06	37.243
C4	P07M22-490	41.468
C4	S15M04-2-115	44.041
C4	IGF3310l	46.256
C4	IGF5702d	48.313
C4	sORF73	50.905
C4	SA55	51.929
C4	sN12353c	53.749
C4	S09-200	58.534
C4	pW259	61.83
C4	S13M08-1-300	62.795
C4	E7HM40-130	63.269
C4	CB10530a	63.504
C4	S16M10-180	64.203
C4	P13M10-390	64.707
C4	BRAS061	65.188
C4	Na10C01a	65.575
C4	Ol12D02	65.844
C4	IGF3395c	67.075
C4	MR140	67.531
C4	P2M10-205	69.327
C4	P2M10-305	70.625
C4	S06M16-2-120	71.749
C4	P13M7-100	75.714
C4	24RXTRAP7-2A	77.924
C4	E4HM31-420	80.744
C4	P14M3-270	83.769
C4	E7HM31-390	84.787
C4	E10HM32-250	89.496
C4	S10M03-1-250	92.606
C5	E6HM31-470	0
C5	Ol10B02	7.376
C5	S10M16-2-180	13.691
C5	Na12G12	17.94
C5	sORH13	18.38
C5	E5HM31-280	21.333
C5	E7HM40-120	24.369
C5	IGF1017E	26.94
C5	P10M10-330	29.837
C5	CB10124	34.012
C5	S04-230	35.404
C5	pW243	38.219
C5	SA02	46.196
C6	CB10278	0
C6	PA28	2.41
C6	AP1c	6.845
C6	rFT2-a	17.51
C6	sR12387	19.292
C6	pW134	20.767
C6	Na12A02	21.076
C6	Na12A05	22.005
C6	AP1a	22.743
C6	E5HM40-205	28.837
C6	BRMS015	31.42
C6	CB10010	43.119
C6	IGF3380b	44.547
C6	HUA64-2	47.8
C6	MR133.1	49.751
C6	Na12E01a	53.388
C6	CB10234	54.899
C6	E2HM32-340	56.7
C6	E2HM32-360	59.402
C6	E8HM31-140	62.146
C6	sS2486	64.793
C6	HUA23	69.908
C6	TAG1-1a	71.568
C6	P15M3-50	74.607
C6	E1HM34-380	75.899
C6	S10M03-1-80	80.496
C6	P10M5-120	85.179
C6	E8HM31-270	92.127
C6	E8HM40-290	102.577
C7	P13M6-540	0
C7	sN0706	9.382
C7	Na10C01b	15.322
C7	BRAS019	16.713
C7	sNRH63	17.243
C7	CNU400	42.024
C7	IGF2562d	43.952
C7	Au36	47.165
C7	IGF3138z	50.951
C7	IGF5702e	52.986
C7	IGF5706y	57.221
C7	IGF5707b	58.517
C7	IGF5415a	62.608
C7	Au39a	70.844
C7	IGF9014c	75.21
C7	pW179a	77.602
C7	E2HM32-320	81.001
C7	glu8	85.295
C7	S01-275	97.228
C7	pW179b	105.028
C8	Na12B05b	0
C8	S15M04-2-100	7.069
C8	Ol12G04	9.85
C8	SA82	19.14
C8	S07M11-1-165	25.777
C8	IGF3369a	29.74
C8	niab129	35.521
C8	CB10179	36.369
C8	MR64	37.179
C8	sN11670a	40.299
C8	S02M08-1-130	44.646
C8	IGF2529z	50.905
C8	CB10504	51.861
C8	pW123cE	61.693
C8	sR5795	62.653
C8	CB10092	67.22
C8	IGF1048c	67.963
C8	CB10028	69.956
C8	S10-170	71.919
C8	S16M10-165	81.107
C8	IGF5193c	82.316
C8	E10HM34-170	89.018
C8	E10HM32-240	96.333
C9	E1HM31-90	0
C9	CB10064	12.71
C9	S16M07-1-160	19.453
C9	P4M4-100	34.535
C9	E9HM40-220	37.133
C9	P5M5-150	40.923
C9	IGF1072c	43.092
C9	05FXTRAP04-1	45.1
C9	S03-105	50.19
C9	P13M6-130	52.717
C9	E9HM31-280	56.12
C9	Na10C01c	56.729
C9	niab022	58.414
C9	Ol13C03	59.088
C9	pW233b	60.096
C9	SA30	60.57
C9	S15M04-2-92	63.375
C9	S13M08-1-110	63.973
C9	P8M8-150	67.078
C9	E2HM34-260	69.512
C9	sNRG42	71.043
C9	Na12G04	74.015
C9	S10M03-1-235	75.307
C9	S12M03-2-200	78.669
C9	E8HM31-180	79.417
C9	IGF5193b	80.667
C9	CB10288	81.53
C9	Na10D07b	82.333
C9	sR12384I	86.871
C9	S05M05-130	88.494
C9	S13M08-1-153	93.095
C9	pw155a	105.504
C9	S07M11-1-290	108.226

## Sheet: HY map and QTLs
HY map					Consensus QTLs
Chromosomes	Markers	Position			QTLs	Chromosomes	Traits	Position	Confidence interval	Additive effect
A2	CB10471b	0			HY-cqSL-A3	A3	SL	80.75	70.69-90.8	0.29
A2	BnGMS103	27.4			HY-cqSL-A8	A8	SL	1.68	0-8.53	-0.3
A2	BRAS054	49			HY-cqSL-C2	C2	SL	50.11	43.1-55.31	0.24
A2	CB10628	60.7			HY-cqSL-C3	C3	SL	2.38	0-18.22	-0.25
A2	CB10471a	71.6			HY-cqSL-C6	C6	SL	0.01	0-18.19	0.24
A2	BnGMS315b	138.3			HY-cqSS-A8	A8	SS	11.31	3.37-19.25	4.07
A2	Na14H11c	158.6			HY-cqSS-C3	C3	SS	2.68	0-11.22	-3.21
A2	MR52	163			HY-cqSW-A2	A2	SW	27.44	16.52-38.35	0.46
A2	EA03MC03	175.1			HY-cqSW-A7	A7	SW	60.11	47.92-72.3	0.27
A3	Na12H06	0			HY-cqSW-C3	C3	SW	2.88	0-21.6	0.39
A3	BRAS002	6.5
A3	Na10B11	10.8			Reference:
A3	CB10413	13.6			Zhang L, Yang G, Liu P, Hong D, Li S, He Q: Genetic and correlation analysis of silique-traits in Brassica napus L. by quantitative trait locus mapping. Theor Appl Genet 2011, 122(1):21-31.
A3	CB10034b	30.2
A3	BRMS042	32.4
A3	BRMS050	32.9
A3	CB10114	56.4
A3	BnGMS417	59.7
A3	OL11G11	62.1
A3	Na14G10	62.8
A3	BnGMS315a	86
A3	FITO036a	104.5
A3	FITO036c	106.8
A3	CB10036	121.4
A3	BN12AC	134.5
A4	CB10320	0
A4	Na12E06	44.9
A4	OL13D02	55.8
A4	BRAS021	68.5
A4	BRAS003	73.6
A4	Na10C01	80.4
A4	BnGMS160a	107.6
A4	BnGMS161c	110.1
A4	CB10493	113.1
A6	Ra2F04	0
A6	BRMS014	2.9
A6	Na12B08	17.5
A6	Na12C01	35.1
A6	BRMS030	46.4
A6	OL10D01	51.3
A6	EA02MC08	57.5
A7	CB10299	0
A7	Ra2A01	20.7
A7	BRAS004	23.3
A7	BnGMS491	28.1
A7	BnGMS147	38.5
A7	BnGMS488	50.6
A7	EA08MC16	71.1
C2	EA03MC06-180	0
C2	BnGMS423b	6.1
C2	OL11H09	12.2
C2	Na14H11a	26.4
C2	CB10026a	48.1
C2	BnGMS633	54.3
C2	OL10C05	57.3
C2	CB10350	68
C2	Na12G08	77.9
C2	BnGMS302	79.9
C2	FITO081	89.8
C2	EA02MC05	116.2
C3	EA02MC05	0
C3	OL10D03	1.9
C3	Na14E02	18.6
C3	FITO036b	20.1
C3	FITO036d	21.6
C3	OL10B08	25.9
C3	BRAS120	33.5
C3	Na10D03	59.2
C3	FITO008	79.4
C3	OL10B07	88.2
C3	Na10E02	92.1
C3	BnGMS273	111.4
C3	BnGMS2	113.7
C3	SA10TC01	159.6
C4	EA13MC03	0
C4	BnGMS160b	29.4
C4	OL11D12	44.4
C4	SA11TC13	45.9
C4	OL10B01	47.6
C4	SA09TC16	58.6
C4	EA04MC02	65.6
C4	EA16MC02	66.3
C4	EA01MC12	77.5
C4	EA13MC03	79.4
C4	pMR181	89.5
C4	SA09TC06	111.8
C6	OL10F09	0
C6	OL10C08	17.5
C6	BnGMS118	28.1
C6	FITO200	57.8
C6	BRMS027	72.6
C6	BnGMS779a	79.4
C6	BnGMS579a	79.7
C6	EA11MC13-180	91.2
C9	EA13MC03-150	0
C9	Na10D07a	6.5
C9	BnGMS299a	11.4
C9	BnGMS185	21.5
C9	BnGMS43	37.7
C9	BnGMS213b	54.6
C9	OL13C03	78.7
