# Supplementary material for: Quantitative trait loci analysis and genome-wide comparison for silique related traits in Brassica napus
Source: BMC Plant Biol. 2016 Mar 22;16:71. doi: 10.1186/s12870-016-0759-7 (PMC4802616; doi:10.1186/s12870-016-0759-7)
Supplement: Additional file 10: — Comparative mapping results between Arabidopsis and B. napus. (XLSX 19 kb) [file 12870_2016_759_MOESM10_ESM.xlsx]

## Sheet: Sheet1
Additional file 10: Comparative mapping results between Arabidopsis and B. napus.
Chromosome	Gene name	Aligned Arabidopsis locus ID related to silique traits	Homologous B. rapa or B. oleracea genes	Identitya	Chromosomeb	Assembly scaffold	Homologous Brassica napus locus
A01		AT4G25420	Bra019165	0.995	chrA03	scaffold_1068	BnaA03g47400D	BnaC07g39650D	BnaC01g17380D
A02		AT5G15230	Bra023513	0.996	chrA03	scaffold_1068	BnaA02g02560D	BnaC02g05960D	BnaA03g05320D	BnaC03g06850D
A02		AT5G03730	Bra005778	0.972	chrA03	scaffold_224	BnaA10g26380D	BnaCnng02610D	BnaA03g01030D	BnaC03g01380D
A02		AT5G04560	Bra009442	1	chrA10	scaffold_4	BnaA10g25630D	BnaC09g50670D
A02	EXS	AT5G07280	Bra009277	0.991	chrA10	scaffold_4	BnaA10g23720D	BnaC09g48450D
A02		AT5G07290	Bra009274	1	chrA10	scaffold_4	BnaA10g23740D	BnaC09g48500D
A02	GASA4	AT5G15230	Bra023513	0.999	chrA02	scaffold_56	BnaA02g02560D	BnaC02g05960D	BnaA03g05320D	BnaC03g06850D
A02		AT5G03730	Bra005778	0.972	chrA03	scaffold_224	BnaA10g26380D	BnaCnng02610D	BnaA03g01030D	BnaC03g01380D
A02		AT5G04560	Bra009442	1	chrA10	scaffold_4	BnaA10g25630D	BnaC09g50670D
A02		AT5G07280	Bra009277	0.991	chrA10	scaffold_4	BnaA10g23720D	BnaC09g48450D
A02		AT5G07290	Bra009274	1	chrA10	scaffold_4	BnaA10g23740D	BnaC09g48500D
A03		AT5G15230	Bra023513	0.999	chrA02	scaffold_56	BnaA02g02560D	BnaC02g05960D	BnaA03g05320D	BnaC03g06850D
A03		AT5G03730	Bra005778	0.972	chrA03	scaffold_224	BnaA10g26380D	BnaCnng02610D	BnaA03g01030D	BnaC03g01380D
A03		AT5G04560	Bra009442	1	chrA10	scaffold_4	BnaA10g25630D	BnaC09g50670D
A03		AT5G07280	Bra009277	0.991	chrA10	scaffold_4	BnaA10g23720D	BnaC09g48450D
A03		AT5G07290	Bra009274	1	chrA10	scaffold_4	BnaA10g23740D	BnaC09g48500D
A03		AT2G35230	Bra005358	0.973	chrA05	scaffold_491	BnaA03g16140D	BnaC03g19320D	BnaA05g08730D	BnaC04g09870D
A03		AT2G35670		0.968	chrA04	scaffold_684	BnaA05g08350D	BnaC04g09410D	BnaA05g07220D	BnaC04g08020D
A03		AT2G37260	Bra023112	0.999	chrA03	scaffold_898	BnaA05g07220D	BnaC04g08020D	BnaA03g17120D	BnaC03g20650D
A03		AT3G13730	Bra021505	0.999	chrA01_random	scaffold_1237	BnaA05g25680D	BnaC05g39590D	BnaA01g37200D	BnaC01g37470D
A03		AT3G12280	Bra034764	0.994	chrA05	scaffold_200	BnaA01g30730D	BnaCnng22930D	BnaA05g26760D	BnaC05g40780D	BnaA03g32200D	BnaC03g37490D
A03		AT3G20070		0.895	chrA05	scaffold_694
A03		AT3G19700	Bra038228	0.995	chrA01	scaffold_732	BnaA01g25940D	BnaC01g33140D
A03		AT4G33030	Bra011407	0.978	chrA01	scaffold_18	BnaA03g52320D	BnaC07g44070D	BnaA01g03840D	BnaC01g05200D
A03		AT4G33770	Bra034582	0.966	chrC03	scaffold_431	BnaA03g50630D	BnaC07g44490D	BnaC03g66400D
A03		AT4G35090	Bra017693	0.993	chrA03	scaffold_690	BnaA03g53180D	BnaC07g45360D	BnaA08g10870D	BnaC03g65530D	BnaC01g03420D
A03		AT4G35770	Bra011636	0.968	chrA01	scaffold_18	BnaA01g01780D	BnaC01g02910D
A03		AT4G36350	Bra010554	0.986	chrA08	scaffold_378	BnaA08g15210D	BnaC03g61960D
A03		AT4G36380	Bra011678	0.989	chrA01	scaffold_18	BnaAnng19730D	BnaC07g51130D	BnaA01g01320D	BnaC01g02330D
A03		AT4G36920	Bra011741	0.974	chrC01	scaffold_3	BnaA03g53830D	BnaCnng39690D	BnaC01g01710D
A03		AT4G37050		0.889	chrC07	scaffold_10	BnaA03g53730D	BnaC07g46420D	BnaA01g00810D	BnaC01g01820D
A03	ANT	AT4G37750	Bra017799	0.98	chrA03	scaffold_746	BnaA01g00290D	BnaC01g01290D	BnaC07g46770D	BnaA08g15790D	BnaC03g61270D
A03		AT4G33030	Bra017852	0.905	chrC03	scaffold_1108	BnaA03g52320D	BnaC07g44070D	BnaA01g03840D	BnaC01g05200D
A03		AT4G33770	Bra011407	0.978	chrA01	scaffold_18	BnaA03g50630D	BnaC07g44490D	BnaC03g66400D
A03		AT4G35090	Bra034582	0.966	chrC03	scaffold_431	BnaA03g53180D	BnaC07g45360D	BnaA08g10870D	BnaC03g65530D	BnaC01g03420D
A03		AT4G35770	Bra017693	0.993	chrA03	scaffold_690	BnaA01g01780D	BnaC01g02910D
A03		AT4G36350	Bra011636	0.968	chrA01	scaffold_18	BnaA08g15210D	BnaC03g61960D
A03		AT4G36380	Bra010554	0.986	chrA08	scaffold_378	BnaAnng19730D	BnaC07g51130D	BnaA01g01320D	BnaC01g02330D
A03	AP2	AT4G36920	Bra011678	0.989	chrA01	scaffold_18	BnaA03g53830D	BnaCnng39690D	BnaC01g01710D
A03		AT4G37050	Bra011741	0.974	chrC01	scaffold_3	BnaA03g53730D	BnaC07g46420D	BnaA01g00810D	BnaC01g01820D
A03	ANT	AT4G37750	Bra017799	0.98	chrA03	scaffold_746	BnaA01g00290D	BnaC01g01290D	BnaC07g46770D	BnaA08g15790D	BnaC03g61270D
A03		AT4G33030	Bra017852	0.905	chrC03	scaffold_1108	BnaA03g52320D	BnaC07g44070D	BnaA01g03840D	BnaC01g05200D
A03		AT4G33770	Bra011407	0.978	chrA01	scaffold_18	BnaA03g50630D	BnaC07g44490D	BnaC03g66400D
A03		AT4G35090	Bra034582	0.966	chrC03	scaffold_431	BnaA03g53180D	BnaC07g45360D	BnaA08g10870D	BnaC03g65530D	BnaC01g03420D
A03		AT4G35770	Bra017693	0.993	chrA03	scaffold_690	BnaA01g01780D	BnaC01g02910D
A03		AT4G36350	Bra011636	0.968	chrA01	scaffold_18	BnaA08g15210D	BnaC03g61960D
A03		AT4G36380	Bra010554	0.986	chrA08	scaffold_378	BnaAnng19730D	BnaC07g51130D	BnaA01g01320D	BnaC01g02330D
A03		AT4G36920	Bra011678	0.989	chrA01	scaffold_18	BnaA03g53830D	BnaCnng39690D	BnaC01g01710D
A03		AT4G37050	Bra011741	0.974	chrC01	scaffold_3	BnaA03g53730D	BnaC07g46420D	BnaA01g00810D	BnaC01g01820D
A03	ANT	AT4G37750	Bra017799	0.98	chrA03	scaffold_746	BnaA01g00290D	BnaC01g01290D	BnaC07g46770D	BnaA08g15790D	BnaC03g61270D
A04		AT2G35230	Bra017852	0.905	chrC03	scaffold_1108	BnaA03g16140D	BnaC03g19320D	BnaA05g08730D	BnaC04g09870D
A04		AT2G35670	Bra005358	0.973	chrA05	scaffold_491	BnaA05g08350D	BnaC04g09410D
A04	TTG2	AT2G37260		0.968	chrA04	scaffold_684	BnaA03g17120D	BnaC03g20650D	BnaA05g07220D	BnaC04g08020D
A05	IKU1	AT2G35230	Bra023112	0.999	chrA03	scaffold_898	BnaA03g16140D	BnaC03g19320D	BnaA05g08730D	BnaC04g09870D
A05	FIS2	AT2G35670	Bra005358	0.973	chrA05	scaffold_491	BnaA05g08350D	BnaC04g09410D
A05	TTG2	AT2G37260		0.968	chrA04	scaffold_684	BnaA03g17120D	BnaC03g20650D	BnaA05g07220D	BnaC04g08020D
A05		AT2G35230	Bra023112	0.999	chrA03	scaffold_898	BnaA03g16140D	BnaC03g19320D	BnaA05g08730D	BnaC04g09870D
A05		AT2G35670	Bra005358	0.973	chrA05	scaffold_491	BnaA05g08350D	BnaC04g09410D
A05		AT2G37260		0.968	chrA04	scaffold_684	BnaA03g17120D	BnaC03g20650D	BnaA05g07220D	BnaC04g08020D
A06	MEA	AT1G02580	Bra023112	0.999	chrA03	scaffold_898	BnaA09g51240D	BnaC08g46050D	BnaA10g01220D	BnaC05g01310D
A06		AT1G09540	Bra033334	0.998	chrA10	scaffold_75	BnaA08g26320D	BnaCnng06970D	BnaA09g48440D	BnaC08g42690D
A06		AT1G10010	Bra030783	0.992	chrA08	scaffold_481	BnaC05g07760D	BnaC08g42410D
A06		AT1G17060	Bra019967	0.979	chrA06_random	scaffold_1831	BnaAnng25600D	BnaCnng42960D	BnaA08g23390D	BnaC08g17160D
A06		AT3G27740	Bra026005	0.993	chrUn_random
A07		AT3G54320	Bra004395	0.994	chrA07	scaffold_106	BnaA07g16350D	BnaC06g15140D	BnaA09g34250D	BnaC08g25150D
A07		AT3G54470	Bra003178	0.998	chrA07	scaffold_1	BnaA04g04090D	BnaC04g26270D	BnaA07g16410D	BnaC06g15260D
A07		AT1G68725	Bra003186	0.959	chrA07	scaffold_1	BnaA07g24460D	BnaC06g25650D	BnaA07g27370D	BnaC06g30350D
A07		AT1G69670	Bra004333	0.988	chrA07	scaffold_106
A07		AT1G70070	Bra016291	0.989	chrA08	scaffold_880	BnaA07g28540D	BnaC06g31150D
C01		AT4G33030	Bra016240	0.977	chrA07	scaffold_646	BnaA03g52320D	BnaC07g44070D	BnaA01g03840D	BnaC01g05200D
C01		AT4G33770	Bol013542	0.903	chrUn_random		BnaA03g50630D	BnaC07g44490D	BnaC03g66400D
C01		AT4G35090	Bol017560	0.92	chrC07	scaffold_10	BnaA03g53180D	BnaC07g45360D	BnaA08g10870D	BnaC03g65530D	BnaC01g03420D
C01		AT4G35770	Bol034639	0.867	chrC01	scaffold_3	BnaA01g01780D	BnaC01g02910D
C01		AT4G36350		0.88	chrC07_random	scaffold_2010	BnaA08g15210D	BnaC03g61960D
C01		AT4G36380	Bol018669	0.912	chrUn_random		BnaAnng19730D	BnaC07g51130D	BnaA01g01320D	BnaC01g02330D
C01	AP2	AT4G36920	Bol029002	1	chrA02	scaffold_472	BnaA03g53830D	BnaCnng39690D	BnaC01g01710D
C01		AT4G37050	Bol028934	0.954	chrUn_random		BnaA03g53730D	BnaC07g46420D	BnaA01g00810D	BnaC01g01820D
C01	ANT	AT4G37750	Bol018636	0.955	chrUn_random		BnaA01g00290D	BnaC01g01290D	BnaC07g46770D	BnaA08g15790D	BnaC03g61270D
C02		AT5G15230	Bol018594	0.925	chrC02	scaffold_79	BnaA02g02560D	BnaC02g05960D	BnaA03g05320D	BnaC03g06850D
C02		AT5G03730	Bol021224	1	chrC05	scaffold_307	BnaA10g26380D	BnaCnng02610D	BnaA03g01030D	BnaC03g01380D
C02		AT5G04560	Bol010034	0.907	chrC09	scaffold_818	BnaA10g25630D	BnaC09g50670D
C02		AT5G07280	Bol043869	0.924	chrC02	scaffold_110	BnaA10g23720D	BnaC09g48450D
C02		AT5G07290	Bol043871	0.896	chrA10	scaffold_4	BnaA10g23740D	BnaC09g48500D
C05	CUL3A	AT1G26530	Bol008721	0.92	chrA02	scaffold_885
C05		AT1G27370	Bol041769	0.96	chrA07	scaffold_270	BnaA07g08840D	BnaC07g11380D	BnaAnng25050D	BnaC03g57620D	BnaA09g27950D	BnaC05g21280D
C06	ATAGP19	AT1G68725	Bol032067	1	chrC04	scaffold_588	BnaA07g24460D	BnaC06g25650D	BnaA07g27370D	BnaC06g30350D
C06	CUL3B	AT1G69670	Bol008721	1	chrC09	scaffold_213
C06	ISE2	AT1G70070	Bol032970	1	chrA03	scaffold_52	BnaA07g28540D	BnaC06g31150D
a The highest homologous B. napus genes when compare with homologous B. rapa and B. oleracea genes
b Location of the B. napus genes
c Homologous B. napus genes obtained when compared with aligned Arabidopsis genes
