# Supplementary material for: Quantitative trait loci analysis and genome-wide comparison for silique related traits in Brassica napus
Source: BMC Plant Biol. 2016 Mar 22;16:71. doi: 10.1186/s12870-016-0759-7 (PMC4802616; doi:10.1186/s12870-016-0759-7)
Supplement: Additional file 11: — Function of the 25 candidate genes. (XLSX 13 kb) [file 12870_2016_759_MOESM11_ESM.xlsx]

## Sheet: Sheet1
Additional file 11：Function of the 25 candidate genes
Chromosome	Arabidopsis locus ID	Gene name	Related trait	Function in Arabidopsis(TAIR)
A2	AT5G03730	CTR1	SPS/SW	Negative regulator in the ethylene signal transduction pathway. Interacts with the putative ethylene receptors ETR1 and ERS
A3	At5G15230	GASA4	SW	positively affect both seed size and total seed yield
A2	At5G07280	EXS	SPS	the exs mutant results in smaller embryonic cells, delayed embryo development and smaller embryos
A2	AT5G07290	AML4	SPS/SW	AML4 is expressed during embryo development (heart and torpedo stage) and in vegetative and floral apices
A3	AT4G33030	SQD1	SW	involved in sulfolipid biosynthesis
A3	AT4G33770	ITPK2	SW	function in inositol or phosphatidylinositol kinase activity,involved in inositol trisphosphate metabolic process;
A3	AT4G35090	CAT2	SW	Encodes a peroxisomal catalase, highly expressed in bolts and leaves,utants accumulate more toxic ions yet show decreased sensitivity to Li+
A3	AT4G35770	SEN1	SW	Senescence-associated gene that is strongly induced by phosphate starvation.
A3	AT4G36350	PAP25	SW	function in protein serine/threonine phosphatase activity, acid phosphatase activity;
A3	AT4G36380	ROT3	SW	Encodes a cytochrome P-450 gene that is involved in leaf blade expansion by controlling polar cell expansion in the leaf length direction
A3	At4G37750	ANT	SW/SB	controls cell proliferation and organ growth and lacking of function of ANT will lead to reduced fertility, abnormal ovules and abnormal lateral organs
A3	AT4G36920	AP2	SV/SW	controls seed mass maternally and ap2 mutants could produce larger seeds
A3	AT4G37050	PLP4	SB	Expressed in the floral gynaecium and is induced by abscisic acid (ABA) or phosphate deficiency in roots.
A4	At2G37260	TTG2	SB/SW	play an important role in the control of seed size and weight in Arabidopsis
A5	At2G37260	TTG2	SPS/ST	play an important role in the control of seed size and weight in Arabidopsis
A5	At2G35230	IKU1	SPS/ST	iku mutants could form small seeds because of the reduced growth and early cellularization of the endosperm
A5	At2G35670	FIS2	SPS/ST	repress seed development in the absence of pollination
A6	At1G02580	MEA	SL/ST	repress seed development in the absence of pollination
A6	AT1G09540	MYB61	SL	Encodes putative transcription factor. Mutants lack of mucilage extrusion from the seeds during imbibition.
A6	AT1G17060	CYP72C1	SV	Encodes a protein with similarity to other cytochrome P450's and is a homolog of BAS1. Over expression causes a dwarf phenotype ,may function in metabolizing brassinolides. Expressed in leaf, root, stem and silique but expression highest in flower and cauline leaves.resembling brassinolide resistant mutants.
A6	AT3G27740	CARA	SB	Heterologous expression of the Arabidopsis VEN3 and VEN6 genes in a CPS-deficient Escherichia coli strain fully restored bacterial growth in minimal medium, demonstrating the enzymatic activity of the VEN3 and VEN6 proteins.
C1	AT4G36920	AP2	SL	controls seed mass maternally and ap2 mutants could produce larger seeds
C5	At1G26530	CUL3A	SL	essential for normal embryogenesis
C5	AT1G27370	SPL10	SL	In conjunction with SPL11 and SPL2, SPL10 redundantly controls proper development of lateral organs in association with shoot maturation in the reproductive phase. SPL10 also controls lamina shape during vegetative development.
C6	AT1G70070	ISE2/EMB25	SW/SL	Mutants maintain dilated plasmodesmata at the embryonic torpedo stage.
